# Supplementary material for: Description of two new species of Tonsilla Wang & Yin, 1992 with an updated key to species (Araneae, Agelenidae)
Source: Zookeys. 2020 Jun 30;944:31–46. doi: 10.3897/zookeys.944.48575 (PMC7340641; doi:10.3897/zookeys.944.48575)
Supplement: XML Treatment for Tonsilla [file zookeys.944.48575-treatment1.xml]

<!DOCTYPE tp:taxon-treatment
  PUBLIC "-//TaxonX//DTD Taxonomic Treatment Publishing DTD v0 20100105//EN" "tax-treatment-NSO.dtd">
<tp:taxon-treatment xmlns:tp="http://www.plazi.org/taxpub"><tp:treatment-meta><kwd-group><label>Taxon classification</label><kwd><named-content xmlns:xlink="http://www.w3.org/1999/xlink" content-type="kingdom">Animalia</named-content></kwd><kwd><named-content xmlns:xlink="http://www.w3.org/1999/xlink" content-type="order">Araneae</named-content></kwd><kwd><named-content xmlns:xlink="http://www.w3.org/1999/xlink" content-type="family">Agelenidae</named-content></kwd></kwd-group><mixed-citation publication-type="journal"><person-group><name><surname>Liu</surname><given-names>Ke-ke</given-names></name><name><surname>Luo</surname><given-names>Hui-pu</given-names></name><name><surname>Xu</surname><given-names>Xiang</given-names></name><name><surname>Chen</surname><given-names>Zhiwu</given-names></name><name><surname>Xiao</surname><given-names>Yong-hong</given-names></name></person-group><article-title>Description of two new species of <italic><tp:taxon-name><tp:taxon-name-part taxon-name-part-type="genus" reg="Tonsilla">Tonsilla</tp:taxon-name-part></tp:taxon-name></italic> Wang &amp; Yin, 1992 with an updated key to species (<tp:taxon-name><tp:taxon-name-part taxon-name-part-type="order">Araneae</tp:taxon-name-part></tp:taxon-name>, <tp:taxon-name><tp:taxon-name-part taxon-name-part-type="family">Agelenidae</tp:taxon-name-part></tp:taxon-name>)</article-title><source>Zookeys</source><day>30</day><month>6</month><year>2020</year><volume>944</volume><fpage>31</fpage><lpage>46</lpage><pub-id pub-id-type="doi">10.3897/zookeys.944.48575</pub-id></mixed-citation></tp:treatment-meta><tp:nomenclature><label>Genus</label><tp:taxon-name><object-id xmlns:xlink="http://www.w3.org/1999/xlink" content-type="arpha" xlink:type="simple">CAAF1961-B3F2-5406-AA85-215F17D7C924</object-id>
              <tp:taxon-name-part taxon-name-part-type="genus" reg="Tonsilla">Tonsilla</tp:taxon-name-part>
            </tp:taxon-name><tp:taxon-authority>Wang &amp; Yin, 1992</tp:taxon-authority><tp:nomenclature-citation-list><tp:nomenclature-citation><tp:taxon-name>
                  <tp:taxon-name-part taxon-name-part-type="genus" reg="Tonsilla">Tonsilla</tp:taxon-name-part>
                </tp:taxon-name><comment><xref ref-type="bibr" rid="B2">Wang and Yin 1992</xref>: 263.</comment></tp:nomenclature-citation><tp:nomenclature-citation><tp:taxon-name>
                  <tp:taxon-name-part taxon-name-part-type="genus" reg="Tonsilla">Tonsilla</tp:taxon-name-part></tp:taxon-name><comment>: <xref ref-type="bibr" rid="B3">Wang 2003</xref>: 569.</comment></tp:nomenclature-citation><tp:nomenclature-citation><tp:taxon-name>
                  <tp:taxon-name-part taxon-name-part-type="genus" reg="Tonsilla">Tonsilla</tp:taxon-name-part></tp:taxon-name><comment>: Yin et al. 2012: 1029.</comment></tp:nomenclature-citation><tp:nomenclature-citation><tp:taxon-name>
                  <tp:taxon-name-part taxon-name-part-type="genus" reg="Tonsilla">Tonsilla</tp:taxon-name-part></tp:taxon-name><comment>: <xref ref-type="bibr" rid="B7">Zhu et al. 2017</xref>: 547.</comment></tp:nomenclature-citation></tp:nomenclature-citation-list></tp:nomenclature><tp:treatment-sec sec-type="type species" id="SECID0EIMAC"><title>Type species.</title><p><italic><tp:taxon-name><tp:taxon-name-part taxon-name-part-type="genus" reg="Tonsilla">Tonsilla</tp:taxon-name-part> <tp:taxon-name-part taxon-name-part-type="species" reg="truculenta">truculenta</tp:taxon-name-part></tp:taxon-name></italic> Wang &amp; Yin, 1992.</p></tp:treatment-sec><tp:treatment-sec sec-type="diagnosis" id="SECID0EZMAC"><title>Diagnosis.</title><p>Males of this genus can be easily distinguished from these of other genera of <tp:taxon-name><tp:taxon-name-part taxon-name-part-type="subfamily">Coelotinae</tp:taxon-name-part></tp:taxon-name> by the male palpal patella with a large strong apophysis, which is more than half of the patella length (Figs <xref ref-type="fig" rid="F5">5D, E</xref>, <xref ref-type="fig" rid="F7">7F</xref>) (vs small, less than half length of palpal patella in other genera) and conductor with dorsal apophysis (Figs <xref ref-type="fig" rid="F5">5C–E</xref>, <xref ref-type="fig" rid="F7">7A–C, E</xref>) (vs without dorsal apophysis). Females of <italic><tp:taxon-name><tp:taxon-name-part taxon-name-part-type="genus" reg="Tonsilla">Tonsilla</tp:taxon-name-part></tp:taxon-name></italic> are most similar to those of <italic><tp:taxon-name><tp:taxon-name-part taxon-name-part-type="genus" reg="Pireneitega">Pireneitega</tp:taxon-name-part></tp:taxon-name></italic> in having the large epigynal atrium and large copulatory ducts, and easily differentiated from them by the sub-spherical spermathecae (Figs <xref ref-type="fig" rid="F1">1D</xref>, <xref ref-type="fig" rid="F2">2B</xref>, <xref ref-type="fig" rid="F6">6D</xref>, <xref ref-type="fig" rid="F7">7I</xref>) (vs strongly convoluted) and from other genera by epigynal teeth located on the anterior atrial margin close to each other (Figs <xref ref-type="fig" rid="F1">1C, D</xref>, <xref ref-type="fig" rid="F2">2A, B</xref>, <xref ref-type="fig" rid="F6">6C, D</xref>, <xref ref-type="fig" rid="F7">7H, I</xref>) (vs widely separated epigynal teeth located bilaterally in other genera).</p><fig id="F1" position="float" orientation="portrait"><object-id xmlns:xlink="http://www.w3.org/1999/xlink" content-type="doi" xlink:type="simple">10.3897/zookeys.944.48575.figure1</object-id><object-id xmlns:xlink="http://www.w3.org/1999/xlink" content-type="arpha" xlink:type="simple">A5A162A9-61F8-5331-850B-2D49C0CA8916</object-id><label>Figure 1.</label><caption><p><italic><tp:taxon-name><tp:taxon-name-part taxon-name-part-type="genus" reg="Tonsilla">Tonsilla</tp:taxon-name-part> <tp:taxon-name-part taxon-name-part-type="species" reg="jinggangensis">jinggangensis</tp:taxon-name-part></tp:taxon-name></italic> sp. nov., female holotype <bold>A</bold> habitus, dorsal view <bold>B</bold> same, ventral view <bold>C</bold> epigyne, ventral view <bold>D</bold> vulva, dorsal view. Scale bars: 2 mm (<bold>A, B</bold>), 0.2 mm (<bold>C, D</bold>). Abbreviations: <abbrev xmlns:xlink="http://www.w3.org/1999/xlink" xlink:title="atrium" id="ABBRID0ECAAE" xlink:type="simple">At</abbrev> – atrium, <abbrev xmlns:xlink="http://www.w3.org/1999/xlink" xlink:title="copulatory duct" id="ABBRID0EGAAE" xlink:type="simple">CD</abbrev> – copulatory duct, <abbrev xmlns:xlink="http://www.w3.org/1999/xlink" xlink:title="copulatory opening" id="ABBRID0EKAAE" xlink:type="simple">CO</abbrev> – copulatory opening, <abbrev xmlns:xlink="http://www.w3.org/1999/xlink" xlink:title="epigynal hood" id="ABBRID0EOAAE" xlink:type="simple">EH</abbrev> – epigynal hood, <abbrev xmlns:xlink="http://www.w3.org/1999/xlink" xlink:title="epigynal teeth" id="ABBRID0ESAAE" xlink:type="simple">ET</abbrev> – epigynal teeth, <abbrev xmlns:xlink="http://www.w3.org/1999/xlink" xlink:title="fertilization duct" id="ABBRID0EWAAE" xlink:type="simple">FD</abbrev> – fertilization ducts, <abbrev xmlns:xlink="http://www.w3.org/1999/xlink" xlink:title="spermathecal head" id="ABBRID0E1AAE" xlink:type="simple">SH</abbrev> – spermathecal heads, <abbrev xmlns:xlink="http://www.w3.org/1999/xlink" xlink:title="spermatheca" id="ABBRID0E5AAE" xlink:type="simple">Spe</abbrev> – spermathecae.</p></caption><graphic xmlns:xlink="http://www.w3.org/1999/xlink" xlink:href="zookeys-944-031-g001.jpg" position="float" orientation="portrait" xlink:type="simple" id="oo_426754.jpg"><uri content-type="original_file" xlink:type="simple">https://binary.pensoft.net/fig/426754</uri></graphic></fig></tp:treatment-sec><tp:treatment-sec sec-type="description" id="SECID0EHBAE"><title>Description.</title><p><bold><italic>Body size</italic></bold> 7.0–17.0 mm. The morphological appearance of this genus is similar to that of other coelotines. Carapace anteriorly narrowed to between 0.6 and 0.9 times its maximum width. <abbrev xmlns:xlink="http://www.w3.org/1999/xlink" xlink:title="posterior lateral eye" id="ABBRID0ESBAE" xlink:type="simple">PLE</abbrev>–<abbrev xmlns:xlink="http://www.w3.org/1999/xlink" xlink:title="posterior lateral eye" id="ABBRID0EWBAE" xlink:type="simple">PLE</abbrev> covered half width of anterior carapace. Chelicerae (Figs <xref ref-type="fig" rid="F1">1B</xref>, <xref ref-type="fig" rid="F6">6B</xref>) robust, as wide as half of carapace, with long fang, usually with 3 promarginal and 2 or 3 retromarginal teeth. Endites (Figs <xref ref-type="fig" rid="F1">1B</xref>, <xref ref-type="fig" rid="F6">6B</xref>): bean-shaped, longer than wide, with a relatively narrow base, ectal margins distinctly convex; ectal edge concave. Labium: longer than wide, posteriorly narrowed. Sternum (Figs <xref ref-type="fig" rid="F1">1B</xref>, <xref ref-type="fig" rid="F6">6B</xref>): longer than wide, shield-shaped, almost straight anteriorly, with slightly convex sides, and pointed posteriorly.</p><p><bold><italic>Male palp</italic></bold> (Figs <xref ref-type="fig" rid="F5">5C–E</xref>, <xref ref-type="fig" rid="F7">7A–G</xref>): patella with large apophysis, more than half of the patella length, strongly sclerotized, extending to dorsal part of patella; tibia with 2 apophyses, ventroretrolateral and retrolateral, the former broad, arising basally, extending along the retrolateral margin, anteriorly with slightly protruding beyond the distal or subdistal part of tibia, with widely truncated tip, the later from small to large, arising latero-medially; cymbium length/width ratio varies 1.8–2.4 in dorsal view, cymbial furrow less than half of cymbial length, in <italic><tp:taxon-name><tp:taxon-name-part taxon-name-part-type="genus" reg="Tonsilla">T.</tp:taxon-name-part> <tp:taxon-name-part taxon-name-part-type="species" reg="defossa">defossa</tp:taxon-name-part></tp:taxon-name></italic> and <italic><tp:taxon-name><tp:taxon-name-part taxon-name-part-type="genus" reg="Tonsilla">T.</tp:taxon-name-part> <tp:taxon-name-part taxon-name-part-type="species" reg="subyanlingensis">subyanlingensis</tp:taxon-name-part></tp:taxon-name></italic> sp. nov. from half to more than half of cymbial length; conductor long, anterior part with a distinct furrow or without, with a bifurcated tip or not, with a fine dorsal apophysis of conductor arising from its base; embolus flat and thin, arising at 6 o’clock position, with broad basally, roundly bent and coiled; tegular apophysis spoon-like.</p><p><bold><italic>Epigyne</italic></bold>: atrium from large to small, heart-shaped, posteromedially located, broad and anteriorly located in <italic><tp:taxon-name><tp:taxon-name-part taxon-name-part-type="genus" reg="Tonsilla">T.</tp:taxon-name-part> <tp:taxon-name-part taxon-name-part-type="species" reg="defossa">defossa</tp:taxon-name-part></tp:taxon-name></italic>, with an arch-shaped or triangular septum arising antero-medially in <italic><tp:taxon-name><tp:taxon-name-part taxon-name-part-type="genus" reg="Tonsilla">T.</tp:taxon-name-part> <tp:taxon-name-part taxon-name-part-type="species" reg="truculenta">truculenta</tp:taxon-name-part></tp:taxon-name></italic> Wang &amp; Yin, 1992; copulatory openings located postero-laterally in the atrium; epigynal teeth tube-shaped or horn-like, flattened in <italic><tp:taxon-name><tp:taxon-name-part taxon-name-part-type="genus" reg="Tonsilla">T.</tp:taxon-name-part> <tp:taxon-name-part taxon-name-part-type="species" reg="subyanlingensis">subyanlingensis</tp:taxon-name-part></tp:taxon-name></italic> sp. nov., located antero-medially, separated by its length or less, or slightly fused basally; copulatory ducts sac-shaped, mostly rounded, tube-shaped in <italic><tp:taxon-name><tp:taxon-name-part taxon-name-part-type="genus" reg="Tonsilla">T.</tp:taxon-name-part> <tp:taxon-name-part taxon-name-part-type="species" reg="jinggangensis">jinggangensis</tp:taxon-name-part></tp:taxon-name></italic> sp. nov., <italic><tp:taxon-name><tp:taxon-name-part taxon-name-part-type="genus" reg="Tonsilla">T.</tp:taxon-name-part> <tp:taxon-name-part taxon-name-part-type="species" reg="subyanlingensis">subyanlingensis</tp:taxon-name-part></tp:taxon-name></italic> sp. nov., and <italic><tp:taxon-name><tp:taxon-name-part taxon-name-part-type="genus" reg="Tonsilla">T.</tp:taxon-name-part> <tp:taxon-name-part taxon-name-part-type="species" reg="yanlingensis">yanlingensis</tp:taxon-name-part></tp:taxon-name></italic>; spermathecae spherical or ovoid, duct-shaped in <italic><tp:taxon-name><tp:taxon-name-part taxon-name-part-type="genus" reg="Tonsilla">T.</tp:taxon-name-part> <tp:taxon-name-part taxon-name-part-type="species" reg="defossa">defossa</tp:taxon-name-part></tp:taxon-name></italic>, widely separated or close to each other; spermathecal heads arising anteriorly or posteriorly, from short or long; fertilization ducts arising from the posterior part of spermathecae.</p></tp:treatment-sec><tp:treatment-sec sec-type="distribution" id="SECID0ELGAE"><title>Distribution and habitat.</title><p>The genus is known from subtropics in south China (Sichuan, Anhui, Guizhou, and Jiangxi provinces). Habitats of these spiders are not very diverse, usually found in woody debris, among tree roots on the ground, in humus, and under stones or tree bark.</p></tp:treatment-sec><tp:treatment-sec sec-type="Composition" id="SECID0EQGAE"><title>Composition.</title><p><italic><tp:taxon-name><tp:taxon-name-part taxon-name-part-type="genus" reg="Tonsilla">T.</tp:taxon-name-part> <tp:taxon-name-part taxon-name-part-type="species" reg="defossa">defossa</tp:taxon-name-part></tp:taxon-name></italic> Xu &amp; Li, 2006 (♂♀; Sichuan), <italic><tp:taxon-name><tp:taxon-name-part taxon-name-part-type="genus" reg="Tonsilla">T.</tp:taxon-name-part> <tp:taxon-name-part taxon-name-part-type="species" reg="distalis">distalis</tp:taxon-name-part></tp:taxon-name></italic> Zhang, Zhu &amp; Wang, 2017 (♀; Guizhou), <italic><tp:taxon-name><tp:taxon-name-part taxon-name-part-type="genus" reg="Tonsilla">T.</tp:taxon-name-part> <tp:taxon-name-part taxon-name-part-type="species" reg="eburniformis">eburniformis</tp:taxon-name-part></tp:taxon-name></italic> Wang &amp; Yin, 1992 (♀; Hubei), <italic><tp:taxon-name><tp:taxon-name-part taxon-name-part-type="genus" reg="Tonsilla">T.</tp:taxon-name-part> <tp:taxon-name-part taxon-name-part-type="species" reg="jinggangensis">jinggangensis</tp:taxon-name-part></tp:taxon-name></italic> K. Liu &amp; X. Xu, sp. nov. (♀; Jiangxi), <italic><tp:taxon-name><tp:taxon-name-part taxon-name-part-type="genus" reg="Tonsilla">T.</tp:taxon-name-part> <tp:taxon-name-part taxon-name-part-type="species" reg="lyrata">lyrata</tp:taxon-name-part></tp:taxon-name></italic> (Wang, Yin, Peng &amp; Xie, 1990) (♀; Hunan), <italic><tp:taxon-name><tp:taxon-name-part taxon-name-part-type="genus" reg="Tonsilla">T.</tp:taxon-name-part> <tp:taxon-name-part taxon-name-part-type="species" reg="makros">makros</tp:taxon-name-part></tp:taxon-name></italic> Wang, 2003 (♂; Guizhou), <italic><tp:taxon-name><tp:taxon-name-part taxon-name-part-type="genus" reg="Tonsilla">T.</tp:taxon-name-part> <tp:taxon-name-part taxon-name-part-type="species" reg="mopanensis">mopanensis</tp:taxon-name-part></tp:taxon-name></italic> Zhang, Zhu &amp; Wang, 2017 (♂♀; Guizhou), <italic><tp:taxon-name><tp:taxon-name-part taxon-name-part-type="genus" reg="Tonsilla">T.</tp:taxon-name-part> <tp:taxon-name-part taxon-name-part-type="species" reg="rostrum">rostrum</tp:taxon-name-part></tp:taxon-name></italic> Jiang, Chen &amp; Zhang, 2018 (♂♀; Guizhou), <italic><tp:taxon-name><tp:taxon-name-part taxon-name-part-type="genus" reg="Tonsilla">T.</tp:taxon-name-part> <tp:taxon-name-part taxon-name-part-type="species" reg="subyanlingensis">subyanlingensis</tp:taxon-name-part></tp:taxon-name></italic> K. Liu &amp; X. Xu, sp. nov. (♂♀; Jiangxi), <italic><tp:taxon-name><tp:taxon-name-part taxon-name-part-type="genus" reg="Tonsilla">T.</tp:taxon-name-part> <tp:taxon-name-part taxon-name-part-type="species" reg="tautispina">tautispina</tp:taxon-name-part></tp:taxon-name></italic> (Wang, Yin, Peng &amp; Xie, 1990) (♀; Jiangxi), <italic><tp:taxon-name><tp:taxon-name-part taxon-name-part-type="genus" reg="Tonsilla">T.</tp:taxon-name-part> <tp:taxon-name-part taxon-name-part-type="species" reg="truculenta">truculenta</tp:taxon-name-part></tp:taxon-name></italic> Wang &amp; Yin, 1992 (♂♀; Hunan, Hubei, Guizhou, Sichuan), <italic><tp:taxon-name><tp:taxon-name-part taxon-name-part-type="genus" reg="Tonsilla">T.</tp:taxon-name-part> <tp:taxon-name-part taxon-name-part-type="species" reg="variegata">variegata</tp:taxon-name-part></tp:taxon-name></italic> (Wang, Yin, Peng &amp; Xie, 1990) (♂♀; Anhui), and <italic><tp:taxon-name><tp:taxon-name-part taxon-name-part-type="genus" reg="Tonsilla">T.</tp:taxon-name-part> <tp:taxon-name-part taxon-name-part-type="species" reg="yanlingensis">yanlingensis</tp:taxon-name-part></tp:taxon-name></italic> (♀; Hunan).</p></tp:treatment-sec><tp:treatment-sec><!--Section generated to contain objects referenced in tp:taxon-treatment.--><fig id="F5" position="float" orientation="portrait"><object-id xmlns:xlink="http://www.w3.org/1999/xlink" content-type="doi" xlink:type="simple">10.3897/zookeys.944.48575.figure5</object-id><object-id xmlns:xlink="http://www.w3.org/1999/xlink" content-type="arpha" xlink:type="simple">9BB97A36-788B-54F3-9418-168B90D39F97</object-id><label>Figure 5.</label><caption><p><italic><tp:taxon-name><tp:taxon-name-part taxon-name-part-type="genus" reg="Tonsilla">Tonsilla</tp:taxon-name-part> <tp:taxon-name-part taxon-name-part-type="species" reg="subyanlingensis">subyanlingensis</tp:taxon-name-part></tp:taxon-name></italic> sp. nov., male holotype <bold>A</bold> habitus, dorsal view <bold>B</bold> same, ventral view <bold>C</bold> palp, prolateral view <bold>D</bold> same, ventral view <bold>E</bold> same, retrolateral view. Scale bars: 2 mm (<bold>A, B</bold>), 1 mm (<bold>C–E</bold>). Abbreviations: <abbrev xmlns:xlink="http://www.w3.org/1999/xlink" xlink:title="basal lamella of conductor" id="ABBRID0EWLBG" xlink:type="simple">BLC</abbrev> – basal lamella of conductor, <abbrev xmlns:xlink="http://www.w3.org/1999/xlink" xlink:title="cymbial furrow" id="ABBRID0E1LBG" xlink:type="simple">CF</abbrev> – cymbial furrow, <abbrev xmlns:xlink="http://www.w3.org/1999/xlink" xlink:title="conductor" id="ABBRID0E5LBG" xlink:type="simple">Con</abbrev> – conductor, <abbrev xmlns:xlink="http://www.w3.org/1999/xlink" xlink:title="dorsal apophysis of conductor" id="ABBRID0ECMBG" xlink:type="simple">DAC</abbrev> – dorsal apophysis of conductor, <abbrev xmlns:xlink="http://www.w3.org/1999/xlink" xlink:title="embolus" id="ABBRID0EGMBG" xlink:type="simple">Em</abbrev> – embolus, <abbrev xmlns:xlink="http://www.w3.org/1999/xlink" xlink:title="epigynal teeth" id="ABBRID0EKMBG" xlink:type="simple">ET</abbrev> – epigynal teeth, <abbrev xmlns:xlink="http://www.w3.org/1999/xlink" xlink:title="median apophysis" id="ABBRID0EOMBG" xlink:type="simple">MA</abbrev> – median apophysis, <abbrev xmlns:xlink="http://www.w3.org/1999/xlink" xlink:title="retrolateral tibial apophysis" id="ABBRID0ESMBG" xlink:type="simple">RTA</abbrev> – retrolateral tibial apophysis, <abbrev xmlns:xlink="http://www.w3.org/1999/xlink" xlink:title="patellar apophysis" id="ABBRID0EWMBG" xlink:type="simple">PA</abbrev> – patellar apophysis, <abbrev xmlns:xlink="http://www.w3.org/1999/xlink" xlink:title="ventrolateral tibial apophysis" id="ABBRID0E1MBG" xlink:type="simple">VTA</abbrev> – ventrolateral tibial apophysis.</p></caption><graphic xmlns:xlink="http://www.w3.org/1999/xlink" xlink:href="zookeys-944-031-g005.jpg" position="float" orientation="portrait" xlink:type="simple" id="oo_426758.jpg"><uri content-type="original_file" xlink:type="simple">https://binary.pensoft.net/fig/426758</uri></graphic></fig><fig id="F7" position="float" orientation="portrait"><object-id xmlns:xlink="http://www.w3.org/1999/xlink" content-type="doi" xlink:type="simple">10.3897/zookeys.944.48575.figure7</object-id><object-id xmlns:xlink="http://www.w3.org/1999/xlink" content-type="arpha" xlink:type="simple">E1704444-5B42-50FB-9017-9C03C6AF1926</object-id><label>Figure 7.</label><caption><p>SEM images of <italic><tp:taxon-name><tp:taxon-name-part taxon-name-part-type="genus" reg="Tonsilla">Tonsilla</tp:taxon-name-part> <tp:taxon-name-part taxon-name-part-type="species" reg="subyanlingensis">subyanlingensis</tp:taxon-name-part></tp:taxon-name></italic> sp. nov., male holotype and female paratype <bold>A</bold> palp, prolateral view <bold>B</bold> same, ventral view <bold>C</bold> same, detail of conductors, ventral view <bold>D</bold> same, detail of embolus, ventral view <bold>E</bold> same, retrolateral view <bold>F</bold> same, detail of patellar apophysis, retrolateral tibial apophysis and lateral tibial apophysis, retrolateral view <bold>G</bold> same, detail of conductor dorsal apophysis, retrolateral view <bold>H</bold> epigyne, dorsal view <bold>I</bold> vulva, ventral view.</p></caption><graphic xmlns:xlink="http://www.w3.org/1999/xlink" xlink:href="zookeys-944-031-g007.jpg" position="float" orientation="portrait" xlink:type="simple" id="oo_426760.jpg"><uri content-type="original_file" xlink:type="simple">https://binary.pensoft.net/fig/426760</uri></graphic></fig><fig id="F2" position="float" orientation="portrait"><object-id xmlns:xlink="http://www.w3.org/1999/xlink" content-type="doi" xlink:type="simple">10.3897/zookeys.944.48575.figure2</object-id><object-id xmlns:xlink="http://www.w3.org/1999/xlink" content-type="arpha" xlink:type="simple">CA3D8ED1-0F40-5063-B1BC-E533C6D5D9DC</object-id><label>Figure 2.</label><caption><p>SEM images of <italic><tp:taxon-name><tp:taxon-name-part taxon-name-part-type="genus" reg="Tonsilla">Tonsilla</tp:taxon-name-part> <tp:taxon-name-part taxon-name-part-type="species" reg="jinggangensis">jinggangensis</tp:taxon-name-part></tp:taxon-name></italic> sp. nov., female holotype <bold>A</bold> epigyne, dorsal view <bold>B</bold> vulva, ventral view.</p></caption><graphic xmlns:xlink="http://www.w3.org/1999/xlink" xlink:href="zookeys-944-031-g002.jpg" position="float" orientation="portrait" xlink:type="simple" id="oo_426755.jpg"><uri content-type="original_file" xlink:type="simple">https://binary.pensoft.net/fig/426755</uri></graphic></fig><fig id="F6" position="float" orientation="portrait"><object-id xmlns:xlink="http://www.w3.org/1999/xlink" content-type="doi" xlink:type="simple">10.3897/zookeys.944.48575.figure6</object-id><object-id xmlns:xlink="http://www.w3.org/1999/xlink" content-type="arpha" xlink:type="simple">A3E8FBEB-50EC-502B-B062-7D151344BBAD</object-id><label>Figure 6.</label><caption><p><italic><tp:taxon-name><tp:taxon-name-part taxon-name-part-type="genus" reg="Tonsilla">Tonsilla</tp:taxon-name-part> <tp:taxon-name-part taxon-name-part-type="species" reg="subyanlingensis">subyanlingensis</tp:taxon-name-part></tp:taxon-name></italic> sp. nov., female paratype <bold>A</bold> habitus, dorsal view <bold>B</bold> same, ventral view <bold>C</bold> epigyne, ventral view <bold>D</bold> vulva, dorsal view. Scale bars: 2 mm (<bold>A, B</bold>), 0.5 mm (<bold>C, D</bold>). Abbreviations: <abbrev xmlns:xlink="http://www.w3.org/1999/xlink" xlink:title="atrium" id="ABBRID0EFVBG" xlink:type="simple">At</abbrev> – atrium, <abbrev xmlns:xlink="http://www.w3.org/1999/xlink" xlink:title="copulatory duct" id="ABBRID0EJVBG" xlink:type="simple">CD</abbrev> – copulatory duct, <abbrev xmlns:xlink="http://www.w3.org/1999/xlink" xlink:title="copulatory opening" id="ABBRID0ENVBG" xlink:type="simple">CO</abbrev> – copulatory opening, <abbrev xmlns:xlink="http://www.w3.org/1999/xlink" xlink:title="epigynal hood" id="ABBRID0ERVBG" xlink:type="simple">EH</abbrev> – epigynal hood, <abbrev xmlns:xlink="http://www.w3.org/1999/xlink" xlink:title="epigynal teeth" id="ABBRID0EVVBG" xlink:type="simple">ET</abbrev> – epigynal teeth, <abbrev xmlns:xlink="http://www.w3.org/1999/xlink" xlink:title="fertilization duct" id="ABBRID0EZVBG" xlink:type="simple">FD</abbrev> – fertilization ducts, <abbrev xmlns:xlink="http://www.w3.org/1999/xlink" xlink:title="spermathecal head" id="ABBRID0E4VBG" xlink:type="simple">SH</abbrev> – spermathecal heads, <abbrev xmlns:xlink="http://www.w3.org/1999/xlink" xlink:title="spermatheca" id="ABBRID0EBWBG" xlink:type="simple">Spe</abbrev> – spermathecae.</p></caption><graphic xmlns:xlink="http://www.w3.org/1999/xlink" xlink:href="zookeys-944-031-g006.jpg" position="float" orientation="portrait" xlink:type="simple" id="oo_426759.jpg"><uri content-type="original_file" xlink:type="simple">https://binary.pensoft.net/fig/426759</uri></graphic></fig></tp:treatment-sec><ref-list><ref id="B2"><mixed-citation xmlns:xlink="http://www.w3.org/1999/xlink" xlink:type="simple"><person-group><name name-style="western"><surname>Wang</surname><given-names>JF</given-names></name><name name-style="western"><surname>Yin</surname><given-names>CM</given-names></name></person-group> (<year>1992</year>) <article-title>A new genus and three new species of funnel-web spiders from south China (<tp:taxon-name><tp:taxon-name-part taxon-name-part-type="order">Araneae</tp:taxon-name-part></tp:taxon-name>: <tp:taxon-name><tp:taxon-name-part taxon-name-part-type="family">Agelenidae</tp:taxon-name-part></tp:taxon-name>).</article-title><source>Journal of Natural Science of Hunan Normal University</source><volume>15</volume>: <fpage>263</fpage>–<lpage>272</lpage>. <ext-link xlink:type="simple" ext-link-type="doi" xlink:href="10.1206/0003-0090(2002)269%3C0001:AGLROT%3E2.0.CO;2">https://doi.org/10.1206/0003-0090(2002)269&lt;0001:AGLROT&gt;2.0.CO;2</ext-link></mixed-citation></ref><ref id="B3"><mixed-citation xmlns:xlink="http://www.w3.org/1999/xlink" xlink:type="simple"><person-group><name name-style="western"><surname>Wang</surname><given-names>XP</given-names></name></person-group> (<year>2003</year>) Species revision of the coelotine spider genera <italic><tp:taxon-name><tp:taxon-name-part taxon-name-part-type="genus">Bifidocoelotes</tp:taxon-name-part></tp:taxon-name></italic>, <italic><tp:taxon-name><tp:taxon-name-part taxon-name-part-type="genus">Coronilla</tp:taxon-name-part></tp:taxon-name></italic>, <italic><tp:taxon-name><tp:taxon-name-part taxon-name-part-type="genus">Draconarius</tp:taxon-name-part></tp:taxon-name></italic>, <italic><tp:taxon-name><tp:taxon-name-part taxon-name-part-type="genus">Femoracoelotes</tp:taxon-name-part></tp:taxon-name></italic>, <italic><tp:taxon-name><tp:taxon-name-part taxon-name-part-type="genus">Leptocoelotes</tp:taxon-name-part></tp:taxon-name></italic>, <italic><tp:taxon-name><tp:taxon-name-part taxon-name-part-type="genus">Longicoelotes</tp:taxon-name-part></tp:taxon-name></italic>, <italic><tp:taxon-name><tp:taxon-name-part taxon-name-part-type="genus">Platocoelotes</tp:taxon-name-part></tp:taxon-name></italic>, <italic><tp:taxon-name><tp:taxon-name-part taxon-name-part-type="genus">Spiricoelotes</tp:taxon-name-part></tp:taxon-name></italic>, <italic><tp:taxon-name><tp:taxon-name-part taxon-name-part-type="genus">Tegecoelotes</tp:taxon-name-part></tp:taxon-name></italic>, and <italic><tp:taxon-name><tp:taxon-name-part taxon-name-part-type="genus">Tonsilla</tp:taxon-name-part></tp:taxon-name></italic> (<tp:taxon-name><tp:taxon-name-part taxon-name-part-type="order">Araneae</tp:taxon-name-part></tp:taxon-name>: <tp:taxon-name><tp:taxon-name-part taxon-name-part-type="family">Amaurobiidae</tp:taxon-name-part></tp:taxon-name>). Proceedings of the California Academy of Sciences (4<sup>th</sup> Series) 54: 499–662.</mixed-citation></ref><ref id="B7"><mixed-citation xmlns:xlink="http://www.w3.org/1999/xlink" xlink:type="simple"><person-group><name name-style="western"><surname>Zhu</surname><given-names>MS</given-names></name><name name-style="western"><surname>Wang</surname><given-names>XP</given-names></name><name name-style="western"><surname>Zhang</surname><given-names>ZS</given-names></name></person-group> (<year>2017</year>) <source>Fauna Sinica: Invertebrata (Vol. 59): <tp:taxon-name><tp:taxon-name-part taxon-name-part-type="class">Arachnida</tp:taxon-name-part></tp:taxon-name>: <tp:taxon-name><tp:taxon-name-part taxon-name-part-type="order">Araneae</tp:taxon-name-part></tp:taxon-name>: <tp:taxon-name><tp:taxon-name-part taxon-name-part-type="family">Agelenidae</tp:taxon-name-part></tp:taxon-name> and <tp:taxon-name><tp:taxon-name-part taxon-name-part-type="family">Amaurobiidae</tp:taxon-name-part></tp:taxon-name>.</source><publisher-name>Science Press</publisher-name>, <publisher-loc>Beijing</publisher-loc>, <size units="page">727 pp</size>.</mixed-citation></ref></ref-list></tp:taxon-treatment>
