# Supplementary material for: Description of two new species of Tonsilla Wang & Yin, 1992 with an updated key to species (Araneae, Agelenidae)
Source: Zookeys. 2020 Jun 30;944:31–46. doi: 10.3897/zookeys.944.48575 (PMC7340641; doi:10.3897/zookeys.944.48575)
Supplement: XML Treatment for Tonsilla jinggangensis [file zookeys.944.48575-treatment2.xml]

<!DOCTYPE tp:taxon-treatment
  PUBLIC "-//TaxonX//DTD Taxonomic Treatment Publishing DTD v0 20100105//EN" "tax-treatment-NSO.dtd">
<tp:taxon-treatment xmlns:tp="http://www.plazi.org/taxpub"><tp:treatment-meta><kwd-group><label>Taxon classification</label><kwd><named-content xmlns:xlink="http://www.w3.org/1999/xlink" content-type="kingdom">Animalia</named-content></kwd><kwd><named-content xmlns:xlink="http://www.w3.org/1999/xlink" content-type="order">Araneae</named-content></kwd><kwd><named-content xmlns:xlink="http://www.w3.org/1999/xlink" content-type="family">Agelenidae</named-content></kwd></kwd-group><mixed-citation publication-type="journal"><person-group><name><surname>Liu</surname><given-names>Ke-ke</given-names></name><name><surname>Luo</surname><given-names>Hui-pu</given-names></name><name><surname>Xu</surname><given-names>Xiang</given-names></name><name><surname>Chen</surname><given-names>Zhiwu</given-names></name><name><surname>Xiao</surname><given-names>Yong-hong</given-names></name></person-group><article-title>Description of two new species of <italic><tp:taxon-name><tp:taxon-name-part taxon-name-part-type="genus" reg="Tonsilla">Tonsilla</tp:taxon-name-part></tp:taxon-name></italic> Wang &amp; Yin, 1992 with an updated key to species (<tp:taxon-name><tp:taxon-name-part taxon-name-part-type="order">Araneae</tp:taxon-name-part></tp:taxon-name>, <tp:taxon-name><tp:taxon-name-part taxon-name-part-type="family">Agelenidae</tp:taxon-name-part></tp:taxon-name>)</article-title><source>Zookeys</source><day>30</day><month>6</month><year>2020</year><volume>944</volume><fpage>31</fpage><lpage>46</lpage><pub-id pub-id-type="doi">10.3897/zookeys.944.48575</pub-id></mixed-citation></tp:treatment-meta><tp:nomenclature><tp:taxon-name><object-id xmlns:xlink="http://www.w3.org/1999/xlink" content-type="arpha" xlink:type="simple">905323F6-ECC7-5E89-B53C-CA63EE5B2881</object-id>
              <tp:taxon-name-part taxon-name-part-type="genus" reg="Tonsilla">Tonsilla</tp:taxon-name-part>
              <tp:taxon-name-part taxon-name-part-type="species" reg="jinggangensis">jinggangensis</tp:taxon-name-part>
              <object-id xmlns:xlink="http://www.w3.org/1999/xlink" content-type="zoobank" xlink:type="simple">http://zoobank.org/8400223E-E24F-44FC-84D7-DA546F661BFC</object-id>
            </tp:taxon-name><tp:taxon-authority>K. Liu &amp; X. Xu</tp:taxon-authority><tp:taxon-status xmlns:xlink="http://www.w3.org/1999/xlink" xlink:type="simple">sp. nov.</tp:taxon-status><xref ref-type="fig" rid="F1">Figures 1</xref><xref ref-type="fig" rid="F2">, 2</xref><xref ref-type="fig" rid="F3">, 3</xref></tp:nomenclature><tp:treatment-sec sec-type="type material" id="SECID0ERJAG"><title>Type material.</title><p><bold><italic>Holotype</italic></bold> ♀; China: Jiangxi Province, Ji’an City, Jinggangshan County Level City, Luofu Town, Pingtou Village, Jinggang Mountain National Nature Reserve, Changguling Forest Farm; <named-content xmlns:xlink="http://www.w3.org/1999/xlink" content-type="dwc:verbatimCoordinates" xlink:type="simple"><named-content content-type="geo-json" specific-use="{&#34;type&#34;:&#34;Point&#34;,&#34;coordinates&#34;:[114.235000,26.641111]}" id="NCID0E6JAG" xlink:type="simple">26°38'28"N, 114°14'6"E</named-content></named-content>, 583 m; 5.X.2014; Ke-ke Liu et al. leg.</p></tp:treatment-sec><tp:treatment-sec sec-type="etymology" id="SECID0EEKAG"><title>Etymology.</title><p>The specific name refers to the type locality; adjective.</p></tp:treatment-sec><tp:treatment-sec sec-type="diagnosis" id="SECID0EJKAG"><title>Diagnosis.</title><p>The female of this species is similar to that of <italic><tp:taxon-name><tp:taxon-name-part taxon-name-part-type="genus" reg="Tonsilla">T.</tp:taxon-name-part> <tp:taxon-name-part taxon-name-part-type="species" reg="yanlingensis">yanlingensis</tp:taxon-name-part></tp:taxon-name></italic> but differs by the long horn-shaped epigynal teeth (vs short, bell-shaped in <italic><tp:taxon-name><tp:taxon-name-part taxon-name-part-type="genus" reg="Tonsilla">T.</tp:taxon-name-part> <tp:taxon-name-part taxon-name-part-type="species" reg="yanlingensis">yanlingensis</tp:taxon-name-part></tp:taxon-name></italic>), the widened posterior part of atrium (vs narrowed in <italic><tp:taxon-name><tp:taxon-name-part taxon-name-part-type="genus" reg="Tonsilla">T.</tp:taxon-name-part> <tp:taxon-name-part taxon-name-part-type="species" reg="yanlingensis">yanlingensis</tp:taxon-name-part></tp:taxon-name></italic>) and the slender spermathecal heads (vs relatively short and curved in <italic><tp:taxon-name><tp:taxon-name-part taxon-name-part-type="genus" reg="Tonsilla">T.</tp:taxon-name-part> <tp:taxon-name-part taxon-name-part-type="species" reg="yanlingensis">yanlingensis</tp:taxon-name-part></tp:taxon-name></italic>) (Figs <xref ref-type="fig" rid="F1">1C, D</xref>, <xref ref-type="fig" rid="F2">2</xref>, <xref ref-type="fig" rid="F3">3</xref>).</p></tp:treatment-sec><tp:treatment-sec sec-type="description" id="SECID0EHMAG"><title>Description.</title><p><bold>Female.</bold> Habitus as in Figure <xref ref-type="fig" rid="F1">1A, B</xref>. Total length 11.03. <bold><italic>Carapace</italic></bold> (Fig. <xref ref-type="fig" rid="F1">1A, B</xref>) 6.84 long, 3.70 wide, anteriorly narrowed to between 0.8- and 0.9-time maximum width of carapace. <bold><italic>Eye</italic></bold> (Fig. <xref ref-type="fig" rid="F1">1A</xref>) sizes and interdistances: <abbrev xmlns:xlink="http://www.w3.org/1999/xlink" xlink:title="anterior median eye" id="ABBRID0EBNAG" xlink:type="simple">AME</abbrev> 0.18; <abbrev xmlns:xlink="http://www.w3.org/1999/xlink" xlink:title="anterior lateral eye" id="ABBRID0EFNAG" xlink:type="simple">ALE</abbrev> 0.30; <abbrev xmlns:xlink="http://www.w3.org/1999/xlink" xlink:title="posterior median eye" id="ABBRID0EJNAG" xlink:type="simple">PME</abbrev> 0.20; <abbrev xmlns:xlink="http://www.w3.org/1999/xlink" xlink:title="posterior lateral eye" id="ABBRID0ENNAG" xlink:type="simple">PLE</abbrev> 0.24; <abbrev xmlns:xlink="http://www.w3.org/1999/xlink" xlink:title="anterior median eye" id="ABBRID0ERNAG" xlink:type="simple">AME</abbrev>–<abbrev xmlns:xlink="http://www.w3.org/1999/xlink" xlink:title="anterior median eye" id="ABBRID0EVNAG" xlink:type="simple">AME</abbrev> 0.18; <abbrev xmlns:xlink="http://www.w3.org/1999/xlink" xlink:title="anterior median eye" id="ABBRID0EZNAG" xlink:type="simple">AME</abbrev>–<abbrev xmlns:xlink="http://www.w3.org/1999/xlink" xlink:title="anterior lateral eye" id="ABBRID0E4NAG" xlink:type="simple">ALE</abbrev> 0.25; <abbrev xmlns:xlink="http://www.w3.org/1999/xlink" xlink:title="posterior median eye" id="ABBRID0EBOAG" xlink:type="simple">PME</abbrev>–<abbrev xmlns:xlink="http://www.w3.org/1999/xlink" xlink:title="posterior median eye" id="ABBRID0EFOAG" xlink:type="simple">PME</abbrev> 0.20; <abbrev xmlns:xlink="http://www.w3.org/1999/xlink" xlink:title="anterior lateral eye" id="ABBRID0EJOAG" xlink:type="simple">ALE</abbrev>–<abbrev xmlns:xlink="http://www.w3.org/1999/xlink" xlink:title="anterior lateral eye" id="ABBRID0ENOAG" xlink:type="simple">ALE</abbrev> 0.94; <abbrev xmlns:xlink="http://www.w3.org/1999/xlink" xlink:title="posterior median eye" id="ABBRID0EROAG" xlink:type="simple">PME</abbrev>–<abbrev xmlns:xlink="http://www.w3.org/1999/xlink" xlink:title="posterior lateral eye" id="ABBRID0EVOAG" xlink:type="simple">PLE</abbrev> 0.38; <abbrev xmlns:xlink="http://www.w3.org/1999/xlink" xlink:title="posterior lateral eye" id="ABBRID0EZOAG" xlink:type="simple">PLE</abbrev>–<abbrev xmlns:xlink="http://www.w3.org/1999/xlink" xlink:title="posterior lateral eye" id="ABBRID0E4OAG" xlink:type="simple">PLE</abbrev> 1.38; <abbrev xmlns:xlink="http://www.w3.org/1999/xlink" xlink:title="anterior lateral eye" id="ABBRID0EBPAG" xlink:type="simple">ALE</abbrev>−<abbrev xmlns:xlink="http://www.w3.org/1999/xlink" xlink:title="posterior lateral eye" id="ABBRID0EFPAG" xlink:type="simple">PLE</abbrev> 0.18, <abbrev xmlns:xlink="http://www.w3.org/1999/xlink" xlink:title="anterior median eye" id="ABBRID0EJPAG" xlink:type="simple">AME</abbrev>−<abbrev xmlns:xlink="http://www.w3.org/1999/xlink" xlink:title="posterior median eye" id="ABBRID0ENPAG" xlink:type="simple">PME</abbrev> 0.21; <abbrev xmlns:xlink="http://www.w3.org/1999/xlink" xlink:title="anterior median eye" id="ABBRID0ERPAG" xlink:type="simple">AME</abbrev>–<abbrev xmlns:xlink="http://www.w3.org/1999/xlink" xlink:title="posterior lateral eye" id="ABBRID0EVPAG" xlink:type="simple">PLE</abbrev> 0.52. MOA: 0.62 long; 0.56 anterior width, 0.62 posterior width. <bold><italic>Chelicerae</italic></bold> (Fig. <xref ref-type="fig" rid="F1">1A, B</xref>) with 3 promarginal teeth (median largest) and 3 retromarginal teeth (median largest). <bold><italic>Leg</italic></bold> measurements (Fig. <xref ref-type="fig" rid="F1">1A, B</xref>): I 13.81 (3.82, 1.80, 2.91, 3.30, 1.98); II 12.24 (3.52, 1.76, 2.33, 2.88, 1.75); III 10.91 (3.23, 1.62, 1.83, 2.78, 1.45); IV 14.84 (4.22, 1.85, 3.11, 3.95, 1.71). <bold><italic><tp:taxon-name><tp:taxon-name-part taxon-name-part-type="genus" reg="Spination">Spination</tp:taxon-name-part></tp:taxon-name></italic></bold>: I <abbrev xmlns:xlink="http://www.w3.org/1999/xlink" xlink:title="femur" id="ABBRID0EPQAG" xlink:type="simple">fe</abbrev> 211, <abbrev xmlns:xlink="http://www.w3.org/1999/xlink" xlink:title="tibia" id="ABBRID0ETQAG" xlink:type="simple">ti</abbrev> 022, <abbrev xmlns:xlink="http://www.w3.org/1999/xlink" xlink:title="metatarsus" id="ABBRID0EXQAG" xlink:type="simple">mt</abbrev> 055; II <abbrev xmlns:xlink="http://www.w3.org/1999/xlink" xlink:title="femur" id="ABBRID0E2QAG" xlink:type="simple">fe</abbrev> 211, <abbrev xmlns:xlink="http://www.w3.org/1999/xlink" xlink:title="tibia" id="ABBRID0E6QAG" xlink:type="simple">ti</abbrev> 033, <abbrev xmlns:xlink="http://www.w3.org/1999/xlink" xlink:title="metatarsus" id="ABBRID0EDRAG" xlink:type="simple">mt</abbrev> 055; III <abbrev xmlns:xlink="http://www.w3.org/1999/xlink" xlink:title="femur" id="ABBRID0EHRAG" xlink:type="simple">fe</abbrev> 122, <abbrev xmlns:xlink="http://www.w3.org/1999/xlink" xlink:title="patella" id="ABBRID0ELRAG" xlink:type="simple">pa</abbrev> *111, <abbrev xmlns:xlink="http://www.w3.org/1999/xlink" xlink:title="tibia" id="ABBRID0EPRAG" xlink:type="simple">ti</abbrev> 055, <abbrev xmlns:xlink="http://www.w3.org/1999/xlink" xlink:title="metatarsus" id="ABBRID0ETRAG" xlink:type="simple">mt</abbrev> 855, <abbrev xmlns:xlink="http://www.w3.org/1999/xlink" xlink:title="tarsus" id="ABBRID0EXRAG" xlink:type="simple">ta</abbrev> 021; IV <abbrev xmlns:xlink="http://www.w3.org/1999/xlink" xlink:title="femur" id="ABBRID0E2RAG" xlink:type="simple">fe</abbrev> 101, <abbrev xmlns:xlink="http://www.w3.org/1999/xlink" xlink:title="patella" id="ABBRID0E6RAG" xlink:type="simple">pa</abbrev> *101, <abbrev xmlns:xlink="http://www.w3.org/1999/xlink" xlink:title="tibia" id="ABBRID0EDSAG" xlink:type="simple">ti</abbrev> 055, <abbrev xmlns:xlink="http://www.w3.org/1999/xlink" xlink:title="metatarsus" id="ABBRID0EHSAG" xlink:type="simple">mt</abbrev> 855, <abbrev xmlns:xlink="http://www.w3.org/1999/xlink" xlink:title="tarsus" id="ABBRID0ELSAG" xlink:type="simple">ta</abbrev> 022. Pedicel 0.40. <bold><italic>Abdomen</italic></bold> (Fig. <xref ref-type="fig" rid="F1">1A, B</xref>) 5.40 long, 3.26 wide.</p><p>Carapace brown. Chelicerae red brown. Endites, labium, and sternum yellow-brown. Legs yellow-brown. Abdomen dark brown, dorsally with 2 pairs of yellow-brown spots from antero-median to middle and 4 yellow-brown chevron-like stripes in posterior half.</p><p><bold><italic>Epigyne</italic></bold> (Figs <xref ref-type="fig" rid="F1">1C, D</xref>, <xref ref-type="fig" rid="F2">2</xref>, <xref ref-type="fig" rid="F3">3</xref>). Atrium deep, transverse, more than 2 times wider than long. Copulatory openings located at postero-lateral part of the atrium. Epigynal teeth long, horn-shaped, separated by its length, apex slightly convergent. Copulatory ducts slightly longer than spermathecae, originating posteriorly, extending forward along spermathecae and connected to anterior part of spermathecae. Spermathecae arched, with many constrictions, separated by less than radius of spermatheca. Spermathecal heads slender tube-shaped, posteriorly located, bent laterally. Fertilization ducts located at the posterior part of spermathecae.</p><fig id="F2" position="float" orientation="portrait"><object-id xmlns:xlink="http://www.w3.org/1999/xlink" content-type="doi" xlink:type="simple">10.3897/zookeys.944.48575.figure2</object-id><object-id xmlns:xlink="http://www.w3.org/1999/xlink" content-type="arpha" xlink:type="simple">CA3D8ED1-0F40-5063-B1BC-E533C6D5D9DC</object-id><label>Figure 2.</label><caption><p>SEM images of <italic><tp:taxon-name><tp:taxon-name-part taxon-name-part-type="genus" reg="Tonsilla">Tonsilla</tp:taxon-name-part> <tp:taxon-name-part taxon-name-part-type="species" reg="jinggangensis">jinggangensis</tp:taxon-name-part></tp:taxon-name></italic> sp. nov., female holotype <bold>A</bold> epigyne, dorsal view <bold>B</bold> vulva, ventral view.</p></caption><graphic xmlns:xlink="http://www.w3.org/1999/xlink" xlink:href="zookeys-944-031-g002.jpg" position="float" orientation="portrait" xlink:type="simple" id="oo_426755.jpg"><uri content-type="original_file" xlink:type="simple">https://binary.pensoft.net/fig/426755</uri></graphic></fig><fig id="F3" position="float" orientation="portrait"><object-id xmlns:xlink="http://www.w3.org/1999/xlink" content-type="doi" xlink:type="simple">10.3897/zookeys.944.48575.figure3</object-id><object-id xmlns:xlink="http://www.w3.org/1999/xlink" content-type="arpha" xlink:type="simple">BCC3774F-1C53-5E5C-AF88-0D9A9D2C88FF</object-id><label>Figure 3.</label><caption><p><italic><tp:taxon-name><tp:taxon-name-part taxon-name-part-type="genus" reg="Tonsilla">Tonsilla</tp:taxon-name-part> <tp:taxon-name-part taxon-name-part-type="species" reg="jinggangensis">jinggangensis</tp:taxon-name-part></tp:taxon-name></italic> sp. nov., female holotype <bold>A</bold> epigyne, ventral view <bold>B</bold> vulva, dorsal view. Scale bars: 0.5 mm. Abbreviations: <abbrev xmlns:xlink="http://www.w3.org/1999/xlink" xlink:title="atrium" id="ABBRID0E4UAG" xlink:type="simple">At</abbrev> – atrium, <abbrev xmlns:xlink="http://www.w3.org/1999/xlink" xlink:title="copulatory duct" id="ABBRID0EBVAG" xlink:type="simple">CD</abbrev> – copulatory duct, <abbrev xmlns:xlink="http://www.w3.org/1999/xlink" xlink:title="copulatory opening" id="ABBRID0EFVAG" xlink:type="simple">CO</abbrev> – copulatory opening, <abbrev xmlns:xlink="http://www.w3.org/1999/xlink" xlink:title="epigynal hood" id="ABBRID0EJVAG" xlink:type="simple">EH</abbrev> – epigynal hood, <abbrev xmlns:xlink="http://www.w3.org/1999/xlink" xlink:title="epigynal teeth" id="ABBRID0ENVAG" xlink:type="simple">ET</abbrev> – epigynal teeth, <abbrev xmlns:xlink="http://www.w3.org/1999/xlink" xlink:title="fertilization duct" id="ABBRID0ERVAG" xlink:type="simple">FD</abbrev> – fertilization ducts, <abbrev xmlns:xlink="http://www.w3.org/1999/xlink" xlink:title="spermathecal head" id="ABBRID0EVVAG" xlink:type="simple">SH</abbrev> – spermathecal heads, <abbrev xmlns:xlink="http://www.w3.org/1999/xlink" xlink:title="spermatheca" id="ABBRID0EZVAG" xlink:type="simple">Spe</abbrev> – spermathecae.</p></caption><graphic xmlns:xlink="http://www.w3.org/1999/xlink" xlink:href="zookeys-944-031-g003.jpg" position="float" orientation="portrait" xlink:type="simple" id="oo_426756.jpg"><uri content-type="original_file" xlink:type="simple">https://binary.pensoft.net/fig/426756</uri></graphic></fig></tp:treatment-sec><tp:treatment-sec sec-type="distribution" id="SECID0ECWAG"><title>Distribution.</title><p>Known only from the type locality in Jiangxi Province, China (Fig. <xref ref-type="fig" rid="F9">9</xref>).</p></tp:treatment-sec><tp:treatment-sec sec-type="comments" id="SECID0EMWAG"><title>Comments.</title><p>Although we have only the female of this species, we are convinced that it is not conspecific with <italic><tp:taxon-name><tp:taxon-name-part taxon-name-part-type="genus" reg="Tonsilla">T.</tp:taxon-name-part> <tp:taxon-name-part taxon-name-part-type="species" reg="makros">makros</tp:taxon-name-part></tp:taxon-name></italic> a species known from Guizhou. The male of <italic><tp:taxon-name><tp:taxon-name-part taxon-name-part-type="genus" reg="Tonsilla">T.</tp:taxon-name-part> <tp:taxon-name-part taxon-name-part-type="species" reg="makros">makros</tp:taxon-name-part></tp:taxon-name></italic> (6.20) is slightly larger than half of the female of <italic><tp:taxon-name><tp:taxon-name-part taxon-name-part-type="genus" reg="Tonsilla">T.</tp:taxon-name-part> <tp:taxon-name-part taxon-name-part-type="species" reg="jinggangensis">jinggangensis</tp:taxon-name-part></tp:taxon-name></italic> sp. nov. (11.03). <italic><tp:taxon-name><tp:taxon-name-part taxon-name-part-type="genus" reg="Tonsilla">Tonsilla</tp:taxon-name-part></tp:taxon-name></italic> species seem to have a narrow distribution, except for <italic><tp:taxon-name><tp:taxon-name-part taxon-name-part-type="genus" reg="Tonsilla">T.</tp:taxon-name-part> <tp:taxon-name-part taxon-name-part-type="species" reg="truculenta">truculenta</tp:taxon-name-part></tp:taxon-name></italic> from south China. <italic><tp:taxon-name><tp:taxon-name-part taxon-name-part-type="genus" reg="Tonsilla">Tonsilla</tp:taxon-name-part> <tp:taxon-name-part taxon-name-part-type="species" reg="jinggangensis">jinggangensis</tp:taxon-name-part></tp:taxon-name></italic> sp. nov. and <italic><tp:taxon-name><tp:taxon-name-part taxon-name-part-type="genus" reg="Tonsilla">T.</tp:taxon-name-part> <tp:taxon-name-part taxon-name-part-type="species" reg="tautispina">tautispina</tp:taxon-name-part></tp:taxon-name></italic> from Jiangxi are more similar to species from Hunan, such as <italic><tp:taxon-name><tp:taxon-name-part taxon-name-part-type="genus" reg="Tonsilla">T.</tp:taxon-name-part> <tp:taxon-name-part taxon-name-part-type="species" reg="lyrata">lyrata</tp:taxon-name-part></tp:taxon-name></italic> and <italic><tp:taxon-name><tp:taxon-name-part taxon-name-part-type="genus" reg="Tonsilla">T.</tp:taxon-name-part> <tp:taxon-name-part taxon-name-part-type="species" reg="yanlingensis">yanlingensis</tp:taxon-name-part></tp:taxon-name></italic>, than species from Guizhou (<italic><tp:taxon-name><tp:taxon-name-part taxon-name-part-type="genus" reg="Tonsilla">T.</tp:taxon-name-part> <tp:taxon-name-part taxon-name-part-type="species" reg="makros">makros</tp:taxon-name-part></tp:taxon-name></italic>, <italic><tp:taxon-name><tp:taxon-name-part taxon-name-part-type="genus" reg="Tonsilla">T.</tp:taxon-name-part> <tp:taxon-name-part taxon-name-part-type="species" reg="mopanensis">mopanensis</tp:taxon-name-part></tp:taxon-name></italic>). Hence, the male palp of this species may have a stout patellar apophysis.</p></tp:treatment-sec><tp:treatment-sec><!--Section generated to contain objects referenced in tp:taxon-treatment.--><fig id="F1" position="float" orientation="portrait"><object-id xmlns:xlink="http://www.w3.org/1999/xlink" content-type="doi" xlink:type="simple">10.3897/zookeys.944.48575.figure1</object-id><object-id xmlns:xlink="http://www.w3.org/1999/xlink" content-type="arpha" xlink:type="simple">A5A162A9-61F8-5331-850B-2D49C0CA8916</object-id><label>Figure 1.</label><caption><p><italic><tp:taxon-name><tp:taxon-name-part taxon-name-part-type="genus" reg="Tonsilla">Tonsilla</tp:taxon-name-part> <tp:taxon-name-part taxon-name-part-type="species" reg="jinggangensis">jinggangensis</tp:taxon-name-part></tp:taxon-name></italic> sp. nov., female holotype <bold>A</bold> habitus, dorsal view <bold>B</bold> same, ventral view <bold>C</bold> epigyne, ventral view <bold>D</bold> vulva, dorsal view. Scale bars: 2 mm (<bold>A, B</bold>), 0.2 mm (<bold>C, D</bold>). Abbreviations: <abbrev xmlns:xlink="http://www.w3.org/1999/xlink" xlink:title="atrium" id="ABBRID0ECAAE" xlink:type="simple">At</abbrev> – atrium, <abbrev xmlns:xlink="http://www.w3.org/1999/xlink" xlink:title="copulatory duct" id="ABBRID0EGAAE" xlink:type="simple">CD</abbrev> – copulatory duct, <abbrev xmlns:xlink="http://www.w3.org/1999/xlink" xlink:title="copulatory opening" id="ABBRID0EKAAE" xlink:type="simple">CO</abbrev> – copulatory opening, <abbrev xmlns:xlink="http://www.w3.org/1999/xlink" xlink:title="epigynal hood" id="ABBRID0EOAAE" xlink:type="simple">EH</abbrev> – epigynal hood, <abbrev xmlns:xlink="http://www.w3.org/1999/xlink" xlink:title="epigynal teeth" id="ABBRID0ESAAE" xlink:type="simple">ET</abbrev> – epigynal teeth, <abbrev xmlns:xlink="http://www.w3.org/1999/xlink" xlink:title="fertilization duct" id="ABBRID0EWAAE" xlink:type="simple">FD</abbrev> – fertilization ducts, <abbrev xmlns:xlink="http://www.w3.org/1999/xlink" xlink:title="spermathecal head" id="ABBRID0E1AAE" xlink:type="simple">SH</abbrev> – spermathecal heads, <abbrev xmlns:xlink="http://www.w3.org/1999/xlink" xlink:title="spermatheca" id="ABBRID0E5AAE" xlink:type="simple">Spe</abbrev> – spermathecae.</p></caption><graphic xmlns:xlink="http://www.w3.org/1999/xlink" xlink:href="zookeys-944-031-g001.jpg" position="float" orientation="portrait" xlink:type="simple" id="oo_426754.jpg"><uri content-type="original_file" xlink:type="simple">https://binary.pensoft.net/fig/426754</uri></graphic></fig><fig id="F9" position="float" orientation="portrait"><object-id xmlns:xlink="http://www.w3.org/1999/xlink" content-type="doi" xlink:type="simple">10.3897/zookeys.944.48575.figure9</object-id><object-id xmlns:xlink="http://www.w3.org/1999/xlink" content-type="arpha" xlink:type="simple">D0E96DDC-A292-5FA8-9736-DDAD4FAADDF6</object-id><label>Figure 9.</label><caption><p>Type localities of <italic><tp:taxon-name><tp:taxon-name-part taxon-name-part-type="genus" reg="Tonsilla">Tonsilla</tp:taxon-name-part> <tp:taxon-name-part taxon-name-part-type="species" reg="jinggangensis">jinggangensis</tp:taxon-name-part></tp:taxon-name></italic> sp. nov. and <italic><tp:taxon-name><tp:taxon-name-part taxon-name-part-type="genus" reg="Tonsilla">T.</tp:taxon-name-part> <tp:taxon-name-part taxon-name-part-type="species" reg="subyanlingensis">subyanlingensis</tp:taxon-name-part></tp:taxon-name></italic> sp. nov.</p></caption><graphic xmlns:xlink="http://www.w3.org/1999/xlink" xlink:href="zookeys-944-031-g009.jpg" position="float" orientation="portrait" xlink:type="simple" id="oo_426762.jpg"><uri content-type="original_file" xlink:type="simple">https://binary.pensoft.net/fig/426762</uri></graphic></fig></tp:treatment-sec></tp:taxon-treatment>
