# Supplementary material for: Description of two new species of Tonsilla Wang & Yin, 1992 with an updated key to species (Araneae, Agelenidae)
Source: Zookeys. 2020 Jun 30;944:31–46. doi: 10.3897/zookeys.944.48575 (PMC7340641; doi:10.3897/zookeys.944.48575)
Supplement: XML Treatment for Tonsilla subyanlingensis [file zookeys.944.48575-treatment3.xml]

<!DOCTYPE tp:taxon-treatment
  PUBLIC "-//TaxonX//DTD Taxonomic Treatment Publishing DTD v0 20100105//EN" "tax-treatment-NSO.dtd">
<tp:taxon-treatment xmlns:tp="http://www.plazi.org/taxpub"><tp:treatment-meta><kwd-group><label>Taxon classification</label><kwd><named-content xmlns:xlink="http://www.w3.org/1999/xlink" content-type="kingdom">Animalia</named-content></kwd><kwd><named-content xmlns:xlink="http://www.w3.org/1999/xlink" content-type="order">Araneae</named-content></kwd><kwd><named-content xmlns:xlink="http://www.w3.org/1999/xlink" content-type="family">Agelenidae</named-content></kwd></kwd-group><mixed-citation publication-type="journal"><person-group><name><surname>Liu</surname><given-names>Ke-ke</given-names></name><name><surname>Luo</surname><given-names>Hui-pu</given-names></name><name><surname>Xu</surname><given-names>Xiang</given-names></name><name><surname>Chen</surname><given-names>Zhiwu</given-names></name><name><surname>Xiao</surname><given-names>Yong-hong</given-names></name></person-group><article-title>Description of two new species of <italic><tp:taxon-name><tp:taxon-name-part taxon-name-part-type="genus" reg="Tonsilla">Tonsilla</tp:taxon-name-part></tp:taxon-name></italic> Wang &amp; Yin, 1992 with an updated key to species (<tp:taxon-name><tp:taxon-name-part taxon-name-part-type="order">Araneae</tp:taxon-name-part></tp:taxon-name>, <tp:taxon-name><tp:taxon-name-part taxon-name-part-type="family">Agelenidae</tp:taxon-name-part></tp:taxon-name>)</article-title><source>Zookeys</source><day>30</day><month>6</month><year>2020</year><volume>944</volume><fpage>31</fpage><lpage>46</lpage><pub-id pub-id-type="doi">10.3897/zookeys.944.48575</pub-id></mixed-citation></tp:treatment-meta><tp:nomenclature><tp:taxon-name><object-id xmlns:xlink="http://www.w3.org/1999/xlink" content-type="arpha" xlink:type="simple">1534F6B8-7D78-529F-B6A4-C03A07DAF08A</object-id>
              <tp:taxon-name-part taxon-name-part-type="genus" reg="Tonsilla">Tonsilla</tp:taxon-name-part>
              <tp:taxon-name-part taxon-name-part-type="species" reg="subyanlingensis">subyanlingensis</tp:taxon-name-part>
              <object-id xmlns:xlink="http://www.w3.org/1999/xlink" content-type="zoobank" xlink:type="simple">http://zoobank.org/64760314-489A-4A5C-AFA3-3D857B92ED14</object-id>
            </tp:taxon-name><tp:taxon-authority>K. Liu &amp; X. Xu</tp:taxon-authority><tp:taxon-status xmlns:xlink="http://www.w3.org/1999/xlink" xlink:type="simple">sp. nov.</tp:taxon-status><xref ref-type="fig" rid="F4">Figures 4</xref><xref ref-type="fig" rid="F5">, 5</xref><xref ref-type="fig" rid="F6">, 6</xref><xref ref-type="fig" rid="F7">, 7</xref><xref ref-type="fig" rid="F8">, 8</xref></tp:nomenclature><tp:treatment-sec sec-type="type material" id="SECID0EE3AG"><title>Type material.</title><p><bold><italic>Holotype</italic></bold> ♂; China: Jiangxi Province, Ji’an City, Jinggangshan County Level City, Ciping Town, Wuzhi Peak Scenic Spot; <named-content xmlns:xlink="http://www.w3.org/1999/xlink" content-type="dwc:verbatimCoordinates" xlink:type="simple"><named-content content-type="geo-json" specific-use="{&#34;type&#34;:&#34;Point&#34;,&#34;coordinates&#34;:[114.141242,26.533075]}" id="NCID0ES3AG" xlink:type="simple">26°31'59.07"N, 114°08'28.47"E</named-content></named-content>, 735 m; 2.X.2018; Ke-ke Liu et al. leg. <bold><italic>Paratypes</italic></bold>: 2 ♀; same data as holotype; 1 ♀; same locality, Dajing Village; <named-content xmlns:xlink="http://www.w3.org/1999/xlink" content-type="dwc:verbatimCoordinates" xlink:type="simple"><named-content content-type="geo-json" specific-use="{&#34;type&#34;:&#34;Point&#34;,&#34;coordinates&#34;:[114.124000,26.564000]}" id="NCID0E43AG" xlink:type="simple">26°33'50.4"N, 114°07'26.4"E</named-content></named-content>, 930 m; 19.X.2014; Ke-ke Liu et al. leg.; 1 ♀; same locality; <named-content xmlns:xlink="http://www.w3.org/1999/xlink" content-type="dwc:verbatimCoordinates" xlink:type="simple"><named-content content-type="geo-json" specific-use="{&#34;type&#34;:&#34;Point&#34;,&#34;coordinates&#34;:[114.128297,26.570247]}" id="NCID0EF4AG" xlink:type="simple">26°34'12.89"N, 114°07'41.87"E</named-content></named-content>, 950 m; 30.IX.2018; Ke-ke Liu et al. leg.; 1 ♀; same locality, Jingzhushan Scenic Spot; <named-content xmlns:xlink="http://www.w3.org/1999/xlink" content-type="dwc:verbatimCoordinates" xlink:type="simple"><named-content content-type="geo-json" specific-use="{&#34;type&#34;:&#34;Point&#34;,&#34;coordinates&#34;:[114.108428,26.525936]}" id="NCID0EN4AG" xlink:type="simple">26°31'33.37"N, 114°06'30.34"E</named-content></named-content>, 786 m; 1.X.2018; Ke-ke Liu et al. leg.</p></tp:treatment-sec><tp:treatment-sec sec-type="etymology" id="SECID0ES4AG"><title>Etymology.</title><p>The specific name refers to its similarity to <italic><tp:taxon-name><tp:taxon-name-part taxon-name-part-type="genus" reg="Tonsilla">T.</tp:taxon-name-part> <tp:taxon-name-part taxon-name-part-type="species" reg="yanlingensis">yanlingensis</tp:taxon-name-part></tp:taxon-name></italic> (Zhang, Yin &amp; Kim, 2000); adjective.</p></tp:treatment-sec><tp:treatment-sec sec-type="diagnosis" id="SECID0ED5AG"><title>Diagnosis.</title><p>Females of the new species closely resemble <italic><tp:taxon-name><tp:taxon-name-part taxon-name-part-type="genus" reg="Tonsilla">T.</tp:taxon-name-part> <tp:taxon-name-part taxon-name-part-type="species" reg="yanlingensis">yanlingensis</tp:taxon-name-part></tp:taxon-name></italic> by the heart-shaped, large atrium and wide epigynal teeth, but can be distinguished by the spermathecae separated by less than 1/5 of their width (vs touching each other in <italic><tp:taxon-name><tp:taxon-name-part taxon-name-part-type="genus" reg="Tonsilla">T.</tp:taxon-name-part> <tp:taxon-name-part taxon-name-part-type="species" reg="yanlingensis">yanlingensis</tp:taxon-name-part></tp:taxon-name></italic>), long and broad copulatory ducts along with the spermathecae (vs very short in <italic><tp:taxon-name><tp:taxon-name-part taxon-name-part-type="genus" reg="Tonsilla">T.</tp:taxon-name-part> <tp:taxon-name-part taxon-name-part-type="species" reg="yanlingensis">yanlingensis</tp:taxon-name-part></tp:taxon-name></italic>), the slightly procurved spermathecal heads located at posterior part of spermatheca (Figs <xref ref-type="fig" rid="F5">5C, D</xref>, <xref ref-type="fig" rid="F7">7H, I</xref>) (vs strong procurved spermathecal heads located at mid part of spermatheca in vulva), and the spermathecae slightly separated by less than 1/5 of their width (vs touching each other) (<xref ref-type="bibr" rid="B2">Wang and Yin 1992</xref>; <xref ref-type="bibr" rid="B7">Zhu et al. 2017</xref>). The male of this species is similar to that of <italic><tp:taxon-name><tp:taxon-name-part taxon-name-part-type="genus" reg="Tonsilla">T.</tp:taxon-name-part> <tp:taxon-name-part taxon-name-part-type="species" reg="mopanensis">mopanensis</tp:taxon-name-part></tp:taxon-name></italic> and <italic><tp:taxon-name><tp:taxon-name-part taxon-name-part-type="genus" reg="Tonsilla">T.</tp:taxon-name-part> <tp:taxon-name-part taxon-name-part-type="species" reg="truculenta">truculenta</tp:taxon-name-part></tp:taxon-name></italic> in having a long, broad, and furrowed basal lamella of conductor, but can be separated by the patellar apophysis which is relatively shorter than patellar (vs as long as patellar apophysis in <italic><tp:taxon-name><tp:taxon-name-part taxon-name-part-type="genus" reg="Tonsilla">T.</tp:taxon-name-part> <tp:taxon-name-part taxon-name-part-type="species" reg="mopanensis">mopanensis</tp:taxon-name-part></tp:taxon-name></italic> or longer in <italic><tp:taxon-name><tp:taxon-name-part taxon-name-part-type="genus" reg="Tonsilla">T.</tp:taxon-name-part> <tp:taxon-name-part taxon-name-part-type="species" reg="truculenta">truculenta</tp:taxon-name-part></tp:taxon-name></italic>) and the conductor with a long, broad curved dorsal apophysis (Figs <xref ref-type="fig" rid="F5">5A–C</xref>, <xref ref-type="fig" rid="F7">7A–G</xref>, <xref ref-type="fig" rid="F8">8A–C</xref>) (vs long, narrowed in <italic><tp:taxon-name><tp:taxon-name-part taxon-name-part-type="genus" reg="Tonsilla">T.</tp:taxon-name-part> <tp:taxon-name-part taxon-name-part-type="species" reg="mopanensis">mopanensis</tp:taxon-name-part></tp:taxon-name></italic>; short, strong in <italic><tp:taxon-name><tp:taxon-name-part taxon-name-part-type="genus" reg="Tonsilla">T.</tp:taxon-name-part> <tp:taxon-name-part taxon-name-part-type="species" reg="truculenta">truculenta</tp:taxon-name-part></tp:taxon-name></italic>).</p><fig id="F4" position="float" orientation="portrait"><object-id xmlns:xlink="http://www.w3.org/1999/xlink" content-type="doi" xlink:type="simple">10.3897/zookeys.944.48575.figure4</object-id><object-id xmlns:xlink="http://www.w3.org/1999/xlink" content-type="arpha" xlink:type="simple">6DCB8BE2-412D-5DBB-A333-9666B0F56917</object-id><label>Figure 4.</label><caption><p>Photographs of living specimens of <italic><tp:taxon-name><tp:taxon-name-part taxon-name-part-type="genus" reg="Tonsilla">Tonsilla</tp:taxon-name-part> <tp:taxon-name-part taxon-name-part-type="species" reg="subyanlingensis">subyanlingensis</tp:taxon-name-part></tp:taxon-name></italic> sp. nov. from Jinggang Mountain. <bold>A, B</bold> male <bold>C, D</bold> female.</p></caption><graphic xmlns:xlink="http://www.w3.org/1999/xlink" xlink:href="zookeys-944-031-g004.jpg" position="float" orientation="portrait" xlink:type="simple" id="oo_426757.jpg"><uri content-type="original_file" xlink:type="simple">https://binary.pensoft.net/fig/426757</uri></graphic></fig></tp:treatment-sec><tp:treatment-sec sec-type="description" id="SECID0EEDBG"><title>Description.</title><p><bold>Male</bold> (Holotype). Habitus as in Figures <xref ref-type="fig" rid="F4">4A, B</xref>, <xref ref-type="fig" rid="F5">5A, B</xref>. Total length 11.25. <bold><italic>Carapace</italic></bold> (Fig. <xref ref-type="fig" rid="F5">5A</xref>) 6.01 long, 4.44 wide, anteriorly narrowed to between 0.6 and 0.7 its maximum width. <bold><italic>Eye</italic></bold> sizes and interdistances: <abbrev xmlns:xlink="http://www.w3.org/1999/xlink" xlink:title="anterior median eye" id="ABBRID0E5DBG" xlink:type="simple">AME</abbrev> 0.20; <abbrev xmlns:xlink="http://www.w3.org/1999/xlink" xlink:title="anterior lateral eye" id="ABBRID0ECEBG" xlink:type="simple">ALE</abbrev> 0.25; <abbrev xmlns:xlink="http://www.w3.org/1999/xlink" xlink:title="posterior median eye" id="ABBRID0EGEBG" xlink:type="simple">PME</abbrev> 0.24; <abbrev xmlns:xlink="http://www.w3.org/1999/xlink" xlink:title="posterior lateral eye" id="ABBRID0EKEBG" xlink:type="simple">PLE</abbrev> 0.25; <abbrev xmlns:xlink="http://www.w3.org/1999/xlink" xlink:title="anterior median eye" id="ABBRID0EOEBG" xlink:type="simple">AME</abbrev>–<abbrev xmlns:xlink="http://www.w3.org/1999/xlink" xlink:title="anterior median eye" id="ABBRID0ESEBG" xlink:type="simple">AME</abbrev> 0.10; <abbrev xmlns:xlink="http://www.w3.org/1999/xlink" xlink:title="anterior median eye" id="ABBRID0EWEBG" xlink:type="simple">AME</abbrev>–<abbrev xmlns:xlink="http://www.w3.org/1999/xlink" xlink:title="anterior lateral eye" id="ABBRID0E1EBG" xlink:type="simple">ALE</abbrev> 0.18; <abbrev xmlns:xlink="http://www.w3.org/1999/xlink" xlink:title="posterior median eye" id="ABBRID0E5EBG" xlink:type="simple">PME</abbrev>–<abbrev xmlns:xlink="http://www.w3.org/1999/xlink" xlink:title="posterior median eye" id="ABBRID0ECFBG" xlink:type="simple">PME</abbrev> 0.08; <abbrev xmlns:xlink="http://www.w3.org/1999/xlink" xlink:title="anterior lateral eye" id="ABBRID0EGFBG" xlink:type="simple">ALE</abbrev>–<abbrev xmlns:xlink="http://www.w3.org/1999/xlink" xlink:title="anterior lateral eye" id="ABBRID0EKFBG" xlink:type="simple">ALE</abbrev> 0.81; <abbrev xmlns:xlink="http://www.w3.org/1999/xlink" xlink:title="posterior median eye" id="ABBRID0EOFBG" xlink:type="simple">PME</abbrev>–<abbrev xmlns:xlink="http://www.w3.org/1999/xlink" xlink:title="posterior lateral eye" id="ABBRID0ESFBG" xlink:type="simple">PLE</abbrev> 0.36; <abbrev xmlns:xlink="http://www.w3.org/1999/xlink" xlink:title="posterior lateral eye" id="ABBRID0EWFBG" xlink:type="simple">PLE</abbrev>–<abbrev xmlns:xlink="http://www.w3.org/1999/xlink" xlink:title="posterior lateral eye" id="ABBRID0E1FBG" xlink:type="simple">PLE</abbrev> 1.16; <abbrev xmlns:xlink="http://www.w3.org/1999/xlink" xlink:title="anterior lateral eye" id="ABBRID0E5FBG" xlink:type="simple">ALE</abbrev>−<abbrev xmlns:xlink="http://www.w3.org/1999/xlink" xlink:title="posterior lateral eye" id="ABBRID0ECGBG" xlink:type="simple">PLE</abbrev> 0.10, <abbrev xmlns:xlink="http://www.w3.org/1999/xlink" xlink:title="anterior median eye" id="ABBRID0EGGBG" xlink:type="simple">AME</abbrev>−<abbrev xmlns:xlink="http://www.w3.org/1999/xlink" xlink:title="posterior median eye" id="ABBRID0EKGBG" xlink:type="simple">PME</abbrev> 0.16; <abbrev xmlns:xlink="http://www.w3.org/1999/xlink" xlink:title="anterior median eye" id="ABBRID0EOGBG" xlink:type="simple">AME</abbrev>–<abbrev xmlns:xlink="http://www.w3.org/1999/xlink" xlink:title="posterior lateral eye" id="ABBRID0ESGBG" xlink:type="simple">PLE</abbrev> 0.45. MOA: 0.60 long; 0.49 front width, 0.50 back width. <bold><italic>Chelicerae</italic></bold> (Fig. <xref ref-type="fig" rid="F5">5B</xref>) with 2 promarginal teeth (proximal smaller) and 2 retromarginal teeth (proximal larger). <bold><italic>Leg</italic></bold> (Fig. <xref ref-type="fig" rid="F5">5A, B</xref>) measurements: I 17.84 (4.88, 1.95, 4.46, 4.30, 2.25); II 15.78 (4.25, 1.90, 3.74, 3.74, 2.15); III 13.36 (3.62, 1.81, 2.82, 3.40, 1.71); IV 17.27 (4.87, 1.92, 3.69, 4.77, 2.02). <bold><italic><tp:taxon-name><tp:taxon-name-part taxon-name-part-type="genus" reg="Spination">Spination</tp:taxon-name-part></tp:taxon-name></italic></bold>: I <abbrev xmlns:xlink="http://www.w3.org/1999/xlink" xlink:title="femur" id="ABBRID0EMHBG" xlink:type="simple">fe</abbrev> 120, <abbrev xmlns:xlink="http://www.w3.org/1999/xlink" xlink:title="patella" id="ABBRID0EQHBG" xlink:type="simple">pa</abbrev> 001, <abbrev xmlns:xlink="http://www.w3.org/1999/xlink" xlink:title="tibia" id="ABBRID0EUHBG" xlink:type="simple">ti</abbrev> 055, <abbrev xmlns:xlink="http://www.w3.org/1999/xlink" xlink:title="metatarsus" id="ABBRID0EYHBG" xlink:type="simple">mt</abbrev> 033, II <abbrev xmlns:xlink="http://www.w3.org/1999/xlink" xlink:title="femur" id="ABBRID0E3HBG" xlink:type="simple">fe</abbrev> 000, <abbrev xmlns:xlink="http://www.w3.org/1999/xlink" xlink:title="tibia" id="ABBRID0EAIBG" xlink:type="simple">ti</abbrev> 044, <abbrev xmlns:xlink="http://www.w3.org/1999/xlink" xlink:title="metatarsus" id="ABBRID0EEIBG" xlink:type="simple">mt</abbrev> 033,. Femur I with 6 ventral cusps. Leg measurements (Fig. <xref ref-type="fig" rid="F5">5A, B</xref>): I 13.15 (4.17, 1.85, 3.26, 2.54, 1.33); II 12.90 (3.62, 1.18, 2.90, 2.83, 1.71); III 11.00 (3.01, 1.72, 2.14, 2.75, 1.38); IV 14.12 (3.84, 1.87 3.45, 3.70, 1.32). <tp:taxon-name><tp:taxon-name-part taxon-name-part-type="genus" reg="Spination">Spination</tp:taxon-name-part></tp:taxon-name>: I <abbrev xmlns:xlink="http://www.w3.org/1999/xlink" xlink:title="femur" id="ABBRID0ESIBG" xlink:type="simple">fe</abbrev> 210, <abbrev xmlns:xlink="http://www.w3.org/1999/xlink" xlink:title="tibia" id="ABBRID0EWIBG" xlink:type="simple">ti</abbrev> 043, <abbrev xmlns:xlink="http://www.w3.org/1999/xlink" xlink:title="metatarsus" id="ABBRID0E1IBG" xlink:type="simple">mt</abbrev> 055; II <abbrev xmlns:xlink="http://www.w3.org/1999/xlink" xlink:title="femur" id="ABBRID0E5IBG" xlink:type="simple">fe</abbrev> 210, <abbrev xmlns:xlink="http://www.w3.org/1999/xlink" xlink:title="tibia" id="ABBRID0ECJBG" xlink:type="simple">ti</abbrev> 043, <abbrev xmlns:xlink="http://www.w3.org/1999/xlink" xlink:title="metatarsus" id="ABBRID0EGJBG" xlink:type="simple">mt</abbrev> 065; III <abbrev xmlns:xlink="http://www.w3.org/1999/xlink" xlink:title="femur" id="ABBRID0EKJBG" xlink:type="simple">fe</abbrev> 121, <abbrev xmlns:xlink="http://www.w3.org/1999/xlink" xlink:title="patella" id="ABBRID0EOJBG" xlink:type="simple">pa</abbrev> 011, <abbrev xmlns:xlink="http://www.w3.org/1999/xlink" xlink:title="tibia" id="ABBRID0ESJBG" xlink:type="simple">ti</abbrev> 433, <abbrev xmlns:xlink="http://www.w3.org/1999/xlink" xlink:title="metatarsus" id="ABBRID0EWJBG" xlink:type="simple">mt</abbrev> 655, <abbrev xmlns:xlink="http://www.w3.org/1999/xlink" xlink:title="tarsus" id="ABBRID0E1JBG" xlink:type="simple">ta</abbrev> 011; IV <abbrev xmlns:xlink="http://www.w3.org/1999/xlink" xlink:title="femur" id="ABBRID0E5JBG" xlink:type="simple">fe</abbrev> 100, <abbrev xmlns:xlink="http://www.w3.org/1999/xlink" xlink:title="tibia" id="ABBRID0ECKBG" xlink:type="simple">ti</abbrev> 342, <abbrev xmlns:xlink="http://www.w3.org/1999/xlink" xlink:title="metatarsus" id="ABBRID0EGKBG" xlink:type="simple">mt</abbrev> 753, <abbrev xmlns:xlink="http://www.w3.org/1999/xlink" xlink:title="tarsus" id="ABBRID0EKKBG" xlink:type="simple">ta</abbrev> 012. Pedicel 0.32. <bold><italic>Abdomen</italic></bold> (Fig. <xref ref-type="fig" rid="F5">5A, B</xref>) 5.24 long, 3.68 wide.</p><fig id="F5" position="float" orientation="portrait"><object-id xmlns:xlink="http://www.w3.org/1999/xlink" content-type="doi" xlink:type="simple">10.3897/zookeys.944.48575.figure5</object-id><object-id xmlns:xlink="http://www.w3.org/1999/xlink" content-type="arpha" xlink:type="simple">9BB97A36-788B-54F3-9418-168B90D39F97</object-id><label>Figure 5.</label><caption><p><italic><tp:taxon-name><tp:taxon-name-part taxon-name-part-type="genus" reg="Tonsilla">Tonsilla</tp:taxon-name-part> <tp:taxon-name-part taxon-name-part-type="species" reg="subyanlingensis">subyanlingensis</tp:taxon-name-part></tp:taxon-name></italic> sp. nov., male holotype <bold>A</bold> habitus, dorsal view <bold>B</bold> same, ventral view <bold>C</bold> palp, prolateral view <bold>D</bold> same, ventral view <bold>E</bold> same, retrolateral view. Scale bars: 2 mm (<bold>A, B</bold>), 1 mm (<bold>C–E</bold>). Abbreviations: <abbrev xmlns:xlink="http://www.w3.org/1999/xlink" xlink:title="basal lamella of conductor" id="ABBRID0EWLBG" xlink:type="simple">BLC</abbrev> – basal lamella of conductor, <abbrev xmlns:xlink="http://www.w3.org/1999/xlink" xlink:title="cymbial furrow" id="ABBRID0E1LBG" xlink:type="simple">CF</abbrev> – cymbial furrow, <abbrev xmlns:xlink="http://www.w3.org/1999/xlink" xlink:title="conductor" id="ABBRID0E5LBG" xlink:type="simple">Con</abbrev> – conductor, <abbrev xmlns:xlink="http://www.w3.org/1999/xlink" xlink:title="dorsal apophysis of conductor" id="ABBRID0ECMBG" xlink:type="simple">DAC</abbrev> – dorsal apophysis of conductor, <abbrev xmlns:xlink="http://www.w3.org/1999/xlink" xlink:title="embolus" id="ABBRID0EGMBG" xlink:type="simple">Em</abbrev> – embolus, <abbrev xmlns:xlink="http://www.w3.org/1999/xlink" xlink:title="epigynal teeth" id="ABBRID0EKMBG" xlink:type="simple">ET</abbrev> – epigynal teeth, <abbrev xmlns:xlink="http://www.w3.org/1999/xlink" xlink:title="median apophysis" id="ABBRID0EOMBG" xlink:type="simple">MA</abbrev> – median apophysis, <abbrev xmlns:xlink="http://www.w3.org/1999/xlink" xlink:title="retrolateral tibial apophysis" id="ABBRID0ESMBG" xlink:type="simple">RTA</abbrev> – retrolateral tibial apophysis, <abbrev xmlns:xlink="http://www.w3.org/1999/xlink" xlink:title="patellar apophysis" id="ABBRID0EWMBG" xlink:type="simple">PA</abbrev> – patellar apophysis, <abbrev xmlns:xlink="http://www.w3.org/1999/xlink" xlink:title="ventrolateral tibial apophysis" id="ABBRID0E1MBG" xlink:type="simple">VTA</abbrev> – ventrolateral tibial apophysis.</p></caption><graphic xmlns:xlink="http://www.w3.org/1999/xlink" xlink:href="zookeys-944-031-g005.jpg" position="float" orientation="portrait" xlink:type="simple" id="oo_426758.jpg"><uri content-type="original_file" xlink:type="simple">https://binary.pensoft.net/fig/426758</uri></graphic></fig><p>Carapace dark brown. Chelicerae dark brown. Endites and labium dark yellow-brown. Sternum and legs yellow-brown. Abdomen dark brown with 5 pairs of yellow-brown spots on posterior half.</p><p><bold><italic>Palp</italic></bold> (Figs <xref ref-type="fig" rid="F5">5C–E</xref>, <xref ref-type="fig" rid="F7">7A–G</xref>, <xref ref-type="fig" rid="F8">8A–C</xref>). Femur more than 2 times longer than patella. Patellar apophysis slightly shorter than patella, thumb shaped. Tibia with wide ventrolateral apophysis and long retrolateral apophysis, the former extending beyond tibia, strongly sclerotized; the later slightly shorter than ventrolateral, and twice thinner, apex bent ventrally to the tip of ventrolateral apophysis, forming a right angle with its axis. Cymbium, approximately 3 times longer than wide, cymbial furrow less than 2/3 of the cymbial length, approximately 1/3 of cymbial width in retrolateral view. Median apophysis spoon-shaped, located near the base of embolus; conductor, slightly curved, with a long, broad and furrowed basal lamella and a large, twisted, sclerotized dorsal apophysis; embolus long and broad, originates at 6 o’clock position, coiled around the margin of cymbium and posteriorly embedded in the furrow of conductor.</p><p><bold>Female</bold> (Paratype). Habitus as in Figures <xref ref-type="fig" rid="F4">4C, D</xref>, <xref ref-type="fig" rid="F6">6A, B</xref>. Total length 13.21. <bold><italic>Carapace</italic></bold> (Fig. <xref ref-type="fig" rid="F6">6A</xref>) 6.66 long, 4.33 wide, anteriorly narrowed to between 0.7 and 0.8 its maximum width. <bold><italic>Eye</italic></bold> sizes and interdistances: <abbrev xmlns:xlink="http://www.w3.org/1999/xlink" xlink:title="anterior median eye" id="ABBRID0ENOBG" xlink:type="simple">AME</abbrev> 0.20; <abbrev xmlns:xlink="http://www.w3.org/1999/xlink" xlink:title="anterior lateral eye" id="ABBRID0EROBG" xlink:type="simple">ALE</abbrev> 0.24; <abbrev xmlns:xlink="http://www.w3.org/1999/xlink" xlink:title="posterior median eye" id="ABBRID0EVOBG" xlink:type="simple">PME</abbrev> 0.22; <abbrev xmlns:xlink="http://www.w3.org/1999/xlink" xlink:title="posterior lateral eye" id="ABBRID0EZOBG" xlink:type="simple">PLE</abbrev> 0.24; <abbrev xmlns:xlink="http://www.w3.org/1999/xlink" xlink:title="anterior median eye" id="ABBRID0E4OBG" xlink:type="simple">AME</abbrev>–<abbrev xmlns:xlink="http://www.w3.org/1999/xlink" xlink:title="anterior median eye" id="ABBRID0EBPBG" xlink:type="simple">AME</abbrev> 0.10; <abbrev xmlns:xlink="http://www.w3.org/1999/xlink" xlink:title="anterior median eye" id="ABBRID0EFPBG" xlink:type="simple">AME</abbrev>–<abbrev xmlns:xlink="http://www.w3.org/1999/xlink" xlink:title="anterior lateral eye" id="ABBRID0EJPBG" xlink:type="simple">ALE</abbrev> 0.18; <abbrev xmlns:xlink="http://www.w3.org/1999/xlink" xlink:title="posterior median eye" id="ABBRID0ENPBG" xlink:type="simple">PME</abbrev>–<abbrev xmlns:xlink="http://www.w3.org/1999/xlink" xlink:title="posterior median eye" id="ABBRID0ERPBG" xlink:type="simple">PME</abbrev> 0.20; <abbrev xmlns:xlink="http://www.w3.org/1999/xlink" xlink:title="anterior lateral eye" id="ABBRID0EVPBG" xlink:type="simple">ALE</abbrev>–<abbrev xmlns:xlink="http://www.w3.org/1999/xlink" xlink:title="anterior lateral eye" id="ABBRID0EZPBG" xlink:type="simple">ALE</abbrev> 0.92; <abbrev xmlns:xlink="http://www.w3.org/1999/xlink" xlink:title="posterior median eye" id="ABBRID0E4PBG" xlink:type="simple">PME</abbrev>–<abbrev xmlns:xlink="http://www.w3.org/1999/xlink" xlink:title="posterior lateral eye" id="ABBRID0EBQBG" xlink:type="simple">PLE</abbrev> 0.41; <abbrev xmlns:xlink="http://www.w3.org/1999/xlink" xlink:title="posterior lateral eye" id="ABBRID0EFQBG" xlink:type="simple">PLE</abbrev>–<abbrev xmlns:xlink="http://www.w3.org/1999/xlink" xlink:title="posterior lateral eye" id="ABBRID0EJQBG" xlink:type="simple">PLE</abbrev> 1.46; <abbrev xmlns:xlink="http://www.w3.org/1999/xlink" xlink:title="anterior lateral eye" id="ABBRID0ENQBG" xlink:type="simple">ALE</abbrev>−<abbrev xmlns:xlink="http://www.w3.org/1999/xlink" xlink:title="posterior lateral eye" id="ABBRID0ERQBG" xlink:type="simple">PLE</abbrev> 0.14, <abbrev xmlns:xlink="http://www.w3.org/1999/xlink" xlink:title="anterior median eye" id="ABBRID0EVQBG" xlink:type="simple">AME</abbrev>−<abbrev xmlns:xlink="http://www.w3.org/1999/xlink" xlink:title="posterior median eye" id="ABBRID0EZQBG" xlink:type="simple">PME</abbrev> 0.16; <abbrev xmlns:xlink="http://www.w3.org/1999/xlink" xlink:title="anterior median eye" id="ABBRID0E4QBG" xlink:type="simple">AME</abbrev>–<abbrev xmlns:xlink="http://www.w3.org/1999/xlink" xlink:title="posterior lateral eye" id="ABBRID0EBRBG" xlink:type="simple">PLE</abbrev> 0.45. MOA: 0.68 long; 0.60 front width, 0.70 back width. <bold><italic>Chelicerae</italic></bold> (Fig. <xref ref-type="fig" rid="F6">6A, B</xref>) with 3 promarginal teeth (proximal smallest, median largest) and 3 retromarginal teeth (proximal largest). <bold><italic>Leg</italic></bold> measurements (Fig. <xref ref-type="fig" rid="F6">6A, B</xref>): I 13.15 (4.17, 1.85, 3.26, 2.54, 1.33); II 12.90 (3.62, 1.18, 2.90, 2.83, 1.71); III 11.00 (3.01, 1.72, 2.14, 2.75, 1.38); IV 14.12 (3.84, 1.87 3.45, 3.70, 1.32). <bold><italic><tp:taxon-name><tp:taxon-name-part taxon-name-part-type="genus" reg="Spination">Spination</tp:taxon-name-part></tp:taxon-name></italic></bold>: I <abbrev xmlns:xlink="http://www.w3.org/1999/xlink" xlink:title="femur" id="ABBRID0E2RBG" xlink:type="simple">fe</abbrev> 402, <abbrev xmlns:xlink="http://www.w3.org/1999/xlink" xlink:title="tibia" id="ABBRID0E6RBG" xlink:type="simple">ti</abbrev> 004, <abbrev xmlns:xlink="http://www.w3.org/1999/xlink" xlink:title="metatarsus" id="ABBRID0EDSBG" xlink:type="simple">mt</abbrev> 044; II <abbrev xmlns:xlink="http://www.w3.org/1999/xlink" xlink:title="femur" id="ABBRID0EHSBG" xlink:type="simple">fe</abbrev> 122, <abbrev xmlns:xlink="http://www.w3.org/1999/xlink" xlink:title="patella" id="ABBRID0ELSBG" xlink:type="simple">pa</abbrev> 011, <abbrev xmlns:xlink="http://www.w3.org/1999/xlink" xlink:title="tibia" id="ABBRID0EPSBG" xlink:type="simple">ti</abbrev> 035, <abbrev xmlns:xlink="http://www.w3.org/1999/xlink" xlink:title="metatarsus" id="ABBRID0ETSBG" xlink:type="simple">mt</abbrev> 065; III <abbrev xmlns:xlink="http://www.w3.org/1999/xlink" xlink:title="femur" id="ABBRID0EXSBG" xlink:type="simple">fe</abbrev> 122, <abbrev xmlns:xlink="http://www.w3.org/1999/xlink" xlink:title="patella" id="ABBRID0E2SBG" xlink:type="simple">pa</abbrev> 111, <abbrev xmlns:xlink="http://www.w3.org/1999/xlink" xlink:title="tibia" id="ABBRID0E6SBG" xlink:type="simple">ti</abbrev> 055, <abbrev xmlns:xlink="http://www.w3.org/1999/xlink" xlink:title="metatarsus" id="ABBRID0EDTBG" xlink:type="simple">mt</abbrev> 622, <abbrev xmlns:xlink="http://www.w3.org/1999/xlink" xlink:title="tarsus" id="ABBRID0EHTBG" xlink:type="simple">ta</abbrev> 011; IV <abbrev xmlns:xlink="http://www.w3.org/1999/xlink" xlink:title="femur" id="ABBRID0ELTBG" xlink:type="simple">fe</abbrev> 122, <abbrev xmlns:xlink="http://www.w3.org/1999/xlink" xlink:title="patella" id="ABBRID0EPTBG" xlink:type="simple">pa</abbrev> 011, <abbrev xmlns:xlink="http://www.w3.org/1999/xlink" xlink:title="tibia" id="ABBRID0ETTBG" xlink:type="simple">ti</abbrev> 055, <abbrev xmlns:xlink="http://www.w3.org/1999/xlink" xlink:title="metatarsus" id="ABBRID0EXTBG" xlink:type="simple">mt</abbrev> 866, <abbrev xmlns:xlink="http://www.w3.org/1999/xlink" xlink:title="tarsus" id="ABBRID0E2TBG" xlink:type="simple">ta</abbrev> 011. Pedicel 0.46. <bold><italic>Abdomen</italic></bold> (Fig. <xref ref-type="fig" rid="F6">6B, C</xref>) 6.10 long, 4.01 wide.</p><fig id="F6" position="float" orientation="portrait"><object-id xmlns:xlink="http://www.w3.org/1999/xlink" content-type="doi" xlink:type="simple">10.3897/zookeys.944.48575.figure6</object-id><object-id xmlns:xlink="http://www.w3.org/1999/xlink" content-type="arpha" xlink:type="simple">A3E8FBEB-50EC-502B-B062-7D151344BBAD</object-id><label>Figure 6.</label><caption><p><italic><tp:taxon-name><tp:taxon-name-part taxon-name-part-type="genus" reg="Tonsilla">Tonsilla</tp:taxon-name-part> <tp:taxon-name-part taxon-name-part-type="species" reg="subyanlingensis">subyanlingensis</tp:taxon-name-part></tp:taxon-name></italic> sp. nov., female paratype <bold>A</bold> habitus, dorsal view <bold>B</bold> same, ventral view <bold>C</bold> epigyne, ventral view <bold>D</bold> vulva, dorsal view. Scale bars: 2 mm (<bold>A, B</bold>), 0.5 mm (<bold>C, D</bold>). Abbreviations: <abbrev xmlns:xlink="http://www.w3.org/1999/xlink" xlink:title="atrium" id="ABBRID0EFVBG" xlink:type="simple">At</abbrev> – atrium, <abbrev xmlns:xlink="http://www.w3.org/1999/xlink" xlink:title="copulatory duct" id="ABBRID0EJVBG" xlink:type="simple">CD</abbrev> – copulatory duct, <abbrev xmlns:xlink="http://www.w3.org/1999/xlink" xlink:title="copulatory opening" id="ABBRID0ENVBG" xlink:type="simple">CO</abbrev> – copulatory opening, <abbrev xmlns:xlink="http://www.w3.org/1999/xlink" xlink:title="epigynal hood" id="ABBRID0ERVBG" xlink:type="simple">EH</abbrev> – epigynal hood, <abbrev xmlns:xlink="http://www.w3.org/1999/xlink" xlink:title="epigynal teeth" id="ABBRID0EVVBG" xlink:type="simple">ET</abbrev> – epigynal teeth, <abbrev xmlns:xlink="http://www.w3.org/1999/xlink" xlink:title="fertilization duct" id="ABBRID0EZVBG" xlink:type="simple">FD</abbrev> – fertilization ducts, <abbrev xmlns:xlink="http://www.w3.org/1999/xlink" xlink:title="spermathecal head" id="ABBRID0E4VBG" xlink:type="simple">SH</abbrev> – spermathecal heads, <abbrev xmlns:xlink="http://www.w3.org/1999/xlink" xlink:title="spermatheca" id="ABBRID0EBWBG" xlink:type="simple">Spe</abbrev> – spermathecae.</p></caption><graphic xmlns:xlink="http://www.w3.org/1999/xlink" xlink:href="zookeys-944-031-g006.jpg" position="float" orientation="portrait" xlink:type="simple" id="oo_426759.jpg"><uri content-type="original_file" xlink:type="simple">https://binary.pensoft.net/fig/426759</uri></graphic></fig><fig id="F7" position="float" orientation="portrait"><object-id xmlns:xlink="http://www.w3.org/1999/xlink" content-type="doi" xlink:type="simple">10.3897/zookeys.944.48575.figure7</object-id><object-id xmlns:xlink="http://www.w3.org/1999/xlink" content-type="arpha" xlink:type="simple">E1704444-5B42-50FB-9017-9C03C6AF1926</object-id><label>Figure 7.</label><caption><p>SEM images of <italic><tp:taxon-name><tp:taxon-name-part taxon-name-part-type="genus" reg="Tonsilla">Tonsilla</tp:taxon-name-part> <tp:taxon-name-part taxon-name-part-type="species" reg="subyanlingensis">subyanlingensis</tp:taxon-name-part></tp:taxon-name></italic> sp. nov., male holotype and female paratype <bold>A</bold> palp, prolateral view <bold>B</bold> same, ventral view <bold>C</bold> same, detail of conductors, ventral view <bold>D</bold> same, detail of embolus, ventral view <bold>E</bold> same, retrolateral view <bold>F</bold> same, detail of patellar apophysis, retrolateral tibial apophysis and lateral tibial apophysis, retrolateral view <bold>G</bold> same, detail of conductor dorsal apophysis, retrolateral view <bold>H</bold> epigyne, dorsal view <bold>I</bold> vulva, ventral view.</p></caption><graphic xmlns:xlink="http://www.w3.org/1999/xlink" xlink:href="zookeys-944-031-g007.jpg" position="float" orientation="portrait" xlink:type="simple" id="oo_426760.jpg"><uri content-type="original_file" xlink:type="simple">https://binary.pensoft.net/fig/426760</uri></graphic></fig><p>Lighter than male. Abdomen, dorsally with four indistinct yellow-brown chevron-like stripes on posterior half.</p><p><bold><italic>Epigyne</italic></bold> (Figs <xref ref-type="fig" rid="F6">6C, D</xref>, <xref ref-type="fig" rid="F7">7H, I</xref>, <xref ref-type="fig" rid="F8">8D, E</xref>). Atrium with a transverse depression, broad, more than 2 times longer than its length, heart-shaped, anterior margin near the apex of teeth, posterior part relatively broad. Copulatory openings located at postero-lateral of the atrium. Epigynal teeth flat, separated by less than their length, apex slightly converging. Copulatory ducts, originating laterally, extending forward along spermathecae, then back, but located at lateral part of spermathecae. Spermathecae egg-shaped, clearly separated by less than 1/5 their width. Spermathecal heads relatively broad, short, posteriorly located, curved laterally. Fertilization ducts located at the posterior part of the spermathecae.</p><fig id="F8" position="float" orientation="portrait"><object-id xmlns:xlink="http://www.w3.org/1999/xlink" content-type="doi" xlink:type="simple">10.3897/zookeys.944.48575.figure8</object-id><object-id xmlns:xlink="http://www.w3.org/1999/xlink" content-type="arpha" xlink:type="simple">668DBD17-EA97-5B82-9237-B64BE69D204E</object-id><label>Figure 8.</label><caption><p><italic><tp:taxon-name><tp:taxon-name-part taxon-name-part-type="genus" reg="Tonsilla">Tonsilla</tp:taxon-name-part> <tp:taxon-name-part taxon-name-part-type="species" reg="subyanlingensis">subyanlingensis</tp:taxon-name-part></tp:taxon-name></italic> sp. nov., male holotype and female paratype <bold>A</bold> male palp, prolateral view <bold>B</bold> same, ventral view <bold>C</bold> same, retrolateral view <bold>D</bold> epigyne, ventral view <bold>E</bold> vulva, dorsal view. Scale bars: 1 mm. Abbreviations: <abbrev xmlns:xlink="http://www.w3.org/1999/xlink" xlink:title="atrium" id="ABBRID0EFZBG" xlink:type="simple">At</abbrev> – atrium, <abbrev xmlns:xlink="http://www.w3.org/1999/xlink" xlink:title="basal lamella of conductor" id="ABBRID0EJZBG" xlink:type="simple">BLC</abbrev> – basal lamella of conductor, <abbrev xmlns:xlink="http://www.w3.org/1999/xlink" xlink:title="copulatory duct" id="ABBRID0ENZBG" xlink:type="simple">CD</abbrev> – copulatory duct, <abbrev xmlns:xlink="http://www.w3.org/1999/xlink" xlink:title="cymbial furrow" id="ABBRID0ERZBG" xlink:type="simple">CF</abbrev> – cymbial furrow, <abbrev xmlns:xlink="http://www.w3.org/1999/xlink" xlink:title="copulatory opening" id="ABBRID0EVZBG" xlink:type="simple">CO</abbrev> – copulatory opening, <abbrev xmlns:xlink="http://www.w3.org/1999/xlink" xlink:title="conductor" id="ABBRID0EZZBG" xlink:type="simple">Con</abbrev> – conductor, <abbrev xmlns:xlink="http://www.w3.org/1999/xlink" xlink:title="dorsal apophysis of conductor" id="ABBRID0E4ZBG" xlink:type="simple">DAC</abbrev> –dorsal apophysis of conductor, <abbrev xmlns:xlink="http://www.w3.org/1999/xlink" xlink:title="epigynal hood" id="ABBRID0EB1BG" xlink:type="simple">EH</abbrev> – epigynal hood, <abbrev xmlns:xlink="http://www.w3.org/1999/xlink" xlink:title="embolus" id="ABBRID0EF1BG" xlink:type="simple">Em</abbrev> – embolus, <abbrev xmlns:xlink="http://www.w3.org/1999/xlink" xlink:title="epigynal teeth" id="ABBRID0EJ1BG" xlink:type="simple">ET</abbrev> – epigynal teeth, <abbrev xmlns:xlink="http://www.w3.org/1999/xlink" xlink:title="fertilization duct" id="ABBRID0EN1BG" xlink:type="simple">FD</abbrev> – fertilization ducts, <abbrev xmlns:xlink="http://www.w3.org/1999/xlink" xlink:title="median apophysis" id="ABBRID0ER1BG" xlink:type="simple">MA</abbrev> – median apophysis, <abbrev xmlns:xlink="http://www.w3.org/1999/xlink" xlink:title="patellar apophysis" id="ABBRID0EV1BG" xlink:type="simple">PA</abbrev> – patellar apophysis, <abbrev xmlns:xlink="http://www.w3.org/1999/xlink" xlink:title="retrolateral tibial apophysis" id="ABBRID0EZ1BG" xlink:type="simple">RTA</abbrev> – retrolateral tibial apophysis, <abbrev xmlns:xlink="http://www.w3.org/1999/xlink" xlink:title="spermathecal head" id="ABBRID0E41BG" xlink:type="simple">SH</abbrev> – spermathecal heads, <abbrev xmlns:xlink="http://www.w3.org/1999/xlink" xlink:title="spermatheca" id="ABBRID0EB2BG" xlink:type="simple">Spe</abbrev> – spermathecae, <abbrev xmlns:xlink="http://www.w3.org/1999/xlink" xlink:title="ventrolateral tibial apophysis" id="ABBRID0EF2BG" xlink:type="simple">VTA</abbrev> – ventrolateral tibial apophysis.</p></caption><graphic xmlns:xlink="http://www.w3.org/1999/xlink" xlink:href="zookeys-944-031-g008.jpg" position="float" orientation="portrait" xlink:type="simple" id="oo_426761.jpg"><uri content-type="original_file" xlink:type="simple">https://binary.pensoft.net/fig/426761</uri></graphic></fig></tp:treatment-sec><tp:treatment-sec sec-type="distribution" id="SECID0EO2BG"><title>Distribution.</title><p>Known only from the type locality in Jiangxi Province, China (Fig. <xref ref-type="fig" rid="F9">9</xref>).</p><fig id="F9" position="float" orientation="portrait"><object-id xmlns:xlink="http://www.w3.org/1999/xlink" content-type="doi" xlink:type="simple">10.3897/zookeys.944.48575.figure9</object-id><object-id xmlns:xlink="http://www.w3.org/1999/xlink" content-type="arpha" xlink:type="simple">D0E96DDC-A292-5FA8-9736-DDAD4FAADDF6</object-id><label>Figure 9.</label><caption><p>Type localities of <italic><tp:taxon-name><tp:taxon-name-part taxon-name-part-type="genus" reg="Tonsilla">Tonsilla</tp:taxon-name-part> <tp:taxon-name-part taxon-name-part-type="species" reg="jinggangensis">jinggangensis</tp:taxon-name-part></tp:taxon-name></italic> sp. nov. and <italic><tp:taxon-name><tp:taxon-name-part taxon-name-part-type="genus" reg="Tonsilla">T.</tp:taxon-name-part> <tp:taxon-name-part taxon-name-part-type="species" reg="subyanlingensis">subyanlingensis</tp:taxon-name-part></tp:taxon-name></italic> sp. nov.</p></caption><graphic xmlns:xlink="http://www.w3.org/1999/xlink" xlink:href="zookeys-944-031-g009.jpg" position="float" orientation="portrait" xlink:type="simple" id="oo_426762.jpg"><uri content-type="original_file" xlink:type="simple">https://binary.pensoft.net/fig/426762</uri></graphic></fig></tp:treatment-sec><ref-list><ref id="B2"><mixed-citation xmlns:xlink="http://www.w3.org/1999/xlink" xlink:type="simple"><person-group><name name-style="western"><surname>Wang</surname><given-names>JF</given-names></name><name name-style="western"><surname>Yin</surname><given-names>CM</given-names></name></person-group> (<year>1992</year>) <article-title>A new genus and three new species of funnel-web spiders from south China (<tp:taxon-name><tp:taxon-name-part taxon-name-part-type="order">Araneae</tp:taxon-name-part></tp:taxon-name>: <tp:taxon-name><tp:taxon-name-part taxon-name-part-type="family">Agelenidae</tp:taxon-name-part></tp:taxon-name>).</article-title><source>Journal of Natural Science of Hunan Normal University</source><volume>15</volume>: <fpage>263</fpage>–<lpage>272</lpage>. <ext-link xlink:type="simple" ext-link-type="doi" xlink:href="10.1206/0003-0090(2002)269%3C0001:AGLROT%3E2.0.CO;2">https://doi.org/10.1206/0003-0090(2002)269&lt;0001:AGLROT&gt;2.0.CO;2</ext-link></mixed-citation></ref><ref id="B7"><mixed-citation xmlns:xlink="http://www.w3.org/1999/xlink" xlink:type="simple"><person-group><name name-style="western"><surname>Zhu</surname><given-names>MS</given-names></name><name name-style="western"><surname>Wang</surname><given-names>XP</given-names></name><name name-style="western"><surname>Zhang</surname><given-names>ZS</given-names></name></person-group> (<year>2017</year>) <source>Fauna Sinica: Invertebrata (Vol. 59): <tp:taxon-name><tp:taxon-name-part taxon-name-part-type="class">Arachnida</tp:taxon-name-part></tp:taxon-name>: <tp:taxon-name><tp:taxon-name-part taxon-name-part-type="order">Araneae</tp:taxon-name-part></tp:taxon-name>: <tp:taxon-name><tp:taxon-name-part taxon-name-part-type="family">Agelenidae</tp:taxon-name-part></tp:taxon-name> and <tp:taxon-name><tp:taxon-name-part taxon-name-part-type="family">Amaurobiidae</tp:taxon-name-part></tp:taxon-name>.</source><publisher-name>Science Press</publisher-name>, <publisher-loc>Beijing</publisher-loc>, <size units="page">727 pp</size>.</mixed-citation></ref></ref-list></tp:taxon-treatment>
